# Supplementary material for: Diaqua­bis­(5-methyl­pyrazine-2-carboxyl­ato-κ2 N 1,O)cobalt(II) dihydrate
Source: Acta Crystallogr Sect E Struct Rep Online. 2011 Sep 30;67(Pt 10):m1430. doi: 10.1107/S1600536811038591 (PMC3201376; doi:10.1107/S1600536811038591)
Supplement: Supplementary file 1 [file e-67-m1430-sup1.cif]

##############################################################################
#                                                                            #
# This CIF contains the data in a paper accepted for publication in          #
# Acta Crystallographica Section E. It conforms to the requirements of       #
# Notes for Authors for Acta Crystallographica Section E, and has been       #
# peer reviewed under the auspices of the IUCr Commission on Journals.       #
#                                                                            #
# Full details of the Crystallographic Information File format               #
# are given in the paper "The Crystallographic Information File (CIF):       #
# a New Standard Archive File for Crystallography" by S. R. Hall, F. H.      #
# Allen and I. D. Brown [Acta Cryst. (1991), A47, 655-685].                  #
#                                                                            #
# The current version of the core CIF dictionary is obtainable from          #
# ftp://ftp.iucr.org/pub/cif_core.dic.                                       #
#                                                                            #
# Software is freely available for graphical display of the structure(s)     #
# in this CIF. For information consult the CIF software page                 #
# http://www.iucr.org/resources/cif/software.                                #
#                                                                            #
# This file may be used for bona fide research purposes within the           #
# scientific community so long as proper attribution is given to the journal # 
# article from which it was obtained.                                        #
#                                                                            #
##############################################################################
data_I
_audit_creation_method     SHELXL-97
_journal_date_recd_electronic     2011-08-06
_journal_date_accepted     2011-09-20
_journal_name_full     'Acta Crystallographica, Section E'
_journal_year     2011
_journal_volume     67
_journal_issue     10
_journal_page_first     m1430
_journal_page_last     m1430
_journal_paper_category     QM
_journal_coeditor_code     RU2012
_publ_contact_author_name     'Qi Yang'
_publ_contact_author_address
;
     College of Chemistry and Materials Science
     Northwest University
     Xi'an 710069
     Shaanxi
     People's Republic of China
;
_publ_contact_author_email     yangqi@nwu.edu.cn
_publ_contact_author_fax     86-29-88303798
_publ_contact_author_phone     86-29-88302604
_publ_section_title
;
Diaquabis(5-methylpyrazine-2-carboxylato-\k^2^<i>N</i>^1^,<i>O</i>)cobalt(II)
dihydrate
;
loop_
    _publ_author_name
    _publ_author_address
    'Qi-Ying Shi'
;
     Department of Chemistry and Chemical Engineering
     Shangluo University
     Shangluo 726000
     Shaanxi
     People's Republic of China
;
    'Guo-Chun Zhang'
;
     Department of Chemistry and Chemical Engineering
     Shangluo University
     Shangluo 726000
     Shaanxi
     People's Republic of China
     College of Chemistry and Materials Science
     Northwest University
     Xi'an 710069
     Shaanxi
     People's Republic of China
;
    'Chun-Sheng Zhou'
;
     Department of Chemistry and Chemical Engineering
     Shangluo University
     Shangluo 726000
     Shaanxi
     People's Republic of China
;
    'Qi Yang'
;
     College of Chemistry and Materials Science
     Northwest University
     Xi'an 710069
     Shaanxi
     People's Republic of China
;
_chemical_name_systematic
;
Diaquabis(5-methylpyrazine-2-carboxylato-\k^2^<i>N</i>^1^,<i>O</i>)cobalt(II)
dihydrate
;
_chemical_name_common     ?
_chemical_formula_moiety     'C12 H14 Co N4 O6, 2(H2 O)'
_chemical_formula_sum     'C12 H18 Co N4 O8'
_chemical_formula_iupac     '[Co (C6 H5 N2 O2)2 (H2 O)2], 2H2 O'
_chemical_formula_weight     405.23
_chemical_melting_point     ?
_symmetry_cell_setting     monoclinic
_symmetry_space_group_name_H-M     'P 21/n'
_symmetry_space_group_name_Hall     '-P 2yn'
loop_
    _symmetry_equiv_pos_as_xyz
    'x, y, z'
    '-x+1/2, y+1/2, -z+1/2'
    '-x, -y, -z'
    'x-1/2, -y-1/2, z-1/2'
_cell_length_a     10.092(3)
_cell_length_b     13.588(4)
_cell_length_c     12.287(4)
_cell_angle_alpha     90.00
_cell_angle_beta     102.961(6)
_cell_angle_gamma     90.00
_cell_volume     1642.1(9)
_cell_formula_units_Z     4
_cell_measurement_reflns_used     3524
_cell_measurement_theta_min     1.96
_cell_measurement_theta_max     25.10
_cell_measurement_temperature     298(2)
_exptl_crystal_description     block
_exptl_crystal_colour     red
_exptl_crystal_size_max     0.27
_exptl_crystal_size_mid     0.19
_exptl_crystal_size_min     0.12
_exptl_crystal_density_diffrn     1.639
_exptl_crystal_density_meas     ?
_exptl_crystal_density_method     'not measured'
_exptl_crystal_F_000     836
_exptl_absorpt_coefficient_mu     1.096
_exptl_absorpt_correction_type     multi-scan
_exptl_absorpt_process_details     '(SADABS; Sheldrick, 1997)'
_exptl_absorpt_correction_T_min     0.7973
_exptl_absorpt_correction_T_max     0.9019
_exptl_special_details     ?
_diffrn_ambient_temperature     298(2)
_diffrn_radiation_type     MoK\a
_diffrn_radiation_wavelength     0.71073
_diffrn_radiation_source     'fine-focus sealed tube'
_diffrn_radiation_monochromator     graphite
_diffrn_measurement_device_type     'Bruker SMART APEX'
_diffrn_measurement_method     \w
_diffrn_detector_area_resol_mean     ?
_diffrn_reflns_number     8089
_diffrn_reflns_av_R_equivalents     0.0297
_diffrn_reflns_av_sigmaI/netI     0.0394
_diffrn_reflns_theta_min     2.27
_diffrn_reflns_theta_max     25.10
_diffrn_reflns_theta_full     25.10
_diffrn_measured_fraction_theta_max     0.999
_diffrn_measured_fraction_theta_full     0.999
_diffrn_reflns_limit_h_min     -10
_diffrn_reflns_limit_h_max     12
_diffrn_reflns_limit_k_min     -15
_diffrn_reflns_limit_k_max     16
_diffrn_reflns_limit_l_min     -10
_diffrn_reflns_limit_l_max     14
_diffrn_standards_number     0
_diffrn_standards_interval_count     ?
_diffrn_standards_interval_time     0
_diffrn_standards_decay_%     ?
_refine_special_details
;
Refinement of <i>F</i>^2^ against ALL reflections. The weighted <i>R</i>-factor
<i>wR</i> and goodness of fit <i>S</i> are based on <i>F</i>^2^, conventional
<i>R</i>-factors <i>R</i> are based on <i>F</i>, with <i>F</i> set to zero for
negative <i>F</i>^2^. The threshold expression of <i>F</i>^2^ >
\s(<i>F</i>^2^) is used only for calculating <i>R</i>-factors(gt) <i>etc</i>.
and is not relevant to the choice of reflections for refinement.
<i>R</i>-factors based on <i>F</i>^2^ are statistically about twice as large
as those based on <i>F</i>, and <i>R</i>- factors based on ALL data will be
even larger.
;
_reflns_number_total     2914
_reflns_number_gt     2150
_reflns_threshold_expression     >2sigma(I)
_refine_ls_structure_factor_coef     Fsqd
_refine_ls_matrix_type     full
_refine_ls_R_factor_all     0.0457
_refine_ls_R_factor_gt     0.0310
_refine_ls_wR_factor_gt     0.0710
_refine_ls_wR_factor_ref     0.0746
_refine_ls_goodness_of_fit_ref     1.018
_refine_ls_restrained_S_all     1.018
_refine_ls_number_reflns     2914
_refine_ls_number_parameters     298
_refine_ls_number_restraints     0
_refine_ls_hydrogen_treatment     refall
_refine_ls_weighting_scheme     calc
_refine_ls_weighting_details
         'calc w=1/[\s^2^(Fo^2^)+(0.0350P)^2^+0.2465P] where P=(Fo^2^+2Fc^2^)/3'
_atom_sites_solution_hydrogens     geom
_atom_sites_solution_primary     direct
_atom_sites_solution_secondary     difmap
_refine_ls_shift/su_max     0.001
_refine_ls_shift/su_mean     0.000
_refine_diff_density_max     0.294
_refine_diff_density_min     -0.273
_refine_ls_extinction_method     none
_refine_ls_extinction_coef     ?
loop_
    _atom_type_symbol
    _atom_type_description
    _atom_type_scat_dispersion_real
    _atom_type_scat_dispersion_imag
    _atom_type_scat_source
    'C' 'C' 0.0033 0.0016
                         'International Tables Vol C Tables 4.2.6.8 and 6.1.1.4'
    'H' 'H' 0.0000 0.0000
                         'International Tables Vol C Tables 4.2.6.8 and 6.1.1.4'
    'N' 'N' 0.0061 0.0033
                         'International Tables Vol C Tables 4.2.6.8 and 6.1.1.4'
    'O' 'O' 0.0106 0.0060
                         'International Tables Vol C Tables 4.2.6.8 and 6.1.1.4'
    'Co' 'Co' 0.3494 0.9721
                         'International Tables Vol C Tables 4.2.6.8 and 6.1.1.4'
_computing_data_collection     'SMART (Bruker, 2002)'
_computing_cell_refinement     'SAINT (Bruker, 2002)'
_computing_data_reduction     'SAINT (Bruker, 2002)'
_computing_structure_solution     'SHELXS97 (Sheldrick, 2008)'
_computing_structure_refinement     'SHELXL97 (Sheldrick, 2008)'
_computing_molecular_graphics     'SHELXTL (Sheldrick, 2008)'
_computing_publication_material     'SHELXTL (Sheldrick, 2008)'
loop_
    _atom_site_type_symbol
    _atom_site_label
    _atom_site_fract_x
    _atom_site_fract_y
    _atom_site_fract_z
    _atom_site_U_iso_or_equiv
    _atom_site_adp_type
    _atom_site_calc_flag
    _atom_site_refinement_flags
    _atom_site_occupancy
    _atom_site_symmetry_multiplicity
    _atom_site_disorder_assembly
    _atom_site_disorder_group
    Co Co1 0.24651(3) 0.38090(2) 0.97992(3) 0.03100(12) Uani d . 1 1 . .
    O O1 0.44853(15) 0.40135(12) 1.05505(13) 0.0362(4) Uani d . 1 1 . .
    O O3 0.04518(15) 0.35626(13) 0.90725(13) 0.0366(4) Uani d . 1 1 . .
    O O5 0.2709(2) 0.23572(17) 1.0370(2) 0.0473(6) Uani d . 1 1 . .
    O O2 0.59099(16) 0.44209(14) 1.21396(14) 0.0444(5) Uani d . 1 1 . .
    N N1 0.25942(18) 0.33775(14) 0.81864(16) 0.0300(5) Uani d . 1 1 . .
    O O6 0.23198(19) 0.52962(15) 0.92703(19) 0.0396(5) Uani d . 1 1 . .
    N N3 0.23215(19) 0.42234(14) 1.14178(16) 0.0317(5) Uani d . 1 1 . .
    C C1 0.4749(2) 0.42518(18) 1.1563(2) 0.0341(6) Uani d . 1 1 . .
    N N2 0.2339(2) 0.29075(15) 0.59604(17) 0.0387(5) Uani d . 1 1 . .
    O O4 -0.09886(16) 0.30920(13) 0.75154(14) 0.0444(5) Uani d . 1 1 . .
    C C8 0.1372(2) 0.31958(16) 0.75246(19) 0.0295(5) Uani d . 1 1 . .
    C C7 0.0172(2) 0.32855(17) 0.8068(2) 0.0313(6) Uani d . 1 1 . .
    C C10 0.3561(2) 0.30930(17) 0.6620(2) 0.0350(6) Uani d . 1 1 . .
    C C2 0.3548(2) 0.43145(17) 1.21038(19) 0.0318(6) Uani d . 1 1 . .
    C C5 0.1238(3) 0.42804(19) 1.1858(2) 0.0368(6) Uani d . 1 1 . .
    C C9 0.1266(3) 0.2951(2) 0.6420(2) 0.0376(6) Uani d . 1 1 . .
    C C12 0.3680(3) 0.33191(18) 0.7746(2) 0.0348(6) Uani d . 1 1 . .
    C C4 0.1354(3) 0.43880(19) 1.2999(2) 0.0390(6) Uani d . 1 1 . .
    C C11 0.4772(4) 0.3074(3) 0.6119(3) 0.0500(8) Uani d . 1 1 . .
    N N4 0.2575(2) 0.44717(16) 1.36849(17) 0.0445(6) Uani d . 1 1 . .
    C C3 0.3647(3) 0.4445(2) 1.3230(2) 0.0426(7) Uani d . 1 1 . .
    C C6 0.0139(4) 0.4391(3) 1.3499(3) 0.0588(9) Uani d . 1 1 . .
    O O7 0.2904(2) 0.66789(18) 0.10443(19) 0.0497(5) Uani d . 1 1 . .
    O O8 0.2210(3) 0.06357(19) 0.9342(2) 0.0725(8) Uani d . 1 1 . .
    H H7 0.048(2) 0.2800(17) 0.599(2) 0.038(7) Uiso d . 1 1 . .
    H H2 0.042(2) 0.4240(17) 1.141(2) 0.032(7) Uiso d . 1 1 . .
    H H6 0.455(2) 0.3478(16) 0.8176(19) 0.032(6) Uiso d . 1 1 . .
    H H1 0.445(2) 0.4485(18) 1.364(2) 0.040(8) Uiso d . 1 1 . .
    H H10 0.491(3) 0.368(2) 0.576(3) 0.078(11) Uiso d . 1 1 . .
    H H4 0.004(4) 0.374(3) 1.382(4) 0.133(18) Uiso d . 1 1 . .
    H H7WA 0.289(3) 0.711(2) 0.069(3) 0.066(13) Uiso d . 1 1 . .
    H H8 0.556(4) 0.302(2) 0.662(3) 0.080(12) Uiso d . 1 1 . .
    H H5 -0.056(3) 0.441(2) 1.306(3) 0.071(12) Uiso d . 1 1 . .
    H H9 0.475(3) 0.257(3) 0.567(3) 0.075(11) Uiso d . 1 1 . .
    H H3 0.007(4) 0.494(3) 1.396(3) 0.100(13) Uiso d . 1 1 . .
    H H7WB 0.221(4) 0.673(2) 0.140(3) 0.092(12) Uiso d . 1 1 . .
    H H6WA 0.251(3) 0.561(2) 0.979(3) 0.050(11) Uiso d . 1 1 . .
    H H6WB 0.295(3) 0.540(2) 0.886(3) 0.064(10) Uiso d . 1 1 . .
    H H8WA 0.214(4) 0.021(3) 0.975(3) 0.082(14) Uiso d . 1 1 . .
    H H8WB 0.186(3) 0.052(2) 0.878(3) 0.065(12) Uiso d . 1 1 . .
    H H5WB 0.253(3) 0.190(2) 1.000(3) 0.058(11) Uiso d . 1 1 . .
    H H5WA 0.301(3) 0.224(2) 1.095(3) 0.057(12) Uiso d . 1 1 . .
loop_
    _atom_site_aniso_label
    _atom_site_aniso_U_11
    _atom_site_aniso_U_22
    _atom_site_aniso_U_33
    _atom_site_aniso_U_12
    _atom_site_aniso_U_13
    _atom_site_aniso_U_23
    Co1 0.02774(19) 0.0445(2) 0.02001(18) -0.00081(15) 0.00368(13) -0.00206(15)
    O1 0.0313(9) 0.0539(11) 0.0236(9) -0.0024(8) 0.0064(7) -0.0035(8)
    O3 0.0300(9) 0.0571(12) 0.0235(10) -0.0041(8) 0.0075(7) -0.0046(8)
    O5 0.0590(14) 0.0465(14) 0.0291(13) -0.0018(10) -0.0054(11) 0.0013(11)
    O2 0.0329(10) 0.0684(13) 0.0293(10) -0.0099(9) 0.0012(8) -0.0023(9)
    N1 0.0270(11) 0.0376(11) 0.0251(11) 0.0009(9) 0.0055(9) 0.0007(9)
    O6 0.0378(11) 0.0499(12) 0.0319(11) -0.0019(9) 0.0094(9) 0.0004(10)
    N3 0.0328(11) 0.0384(12) 0.0243(11) -0.0001(9) 0.0071(9) -0.0015(9)
    C1 0.0329(14) 0.0412(15) 0.0266(14) -0.0031(11) 0.0034(11) 0.0021(12)
    N2 0.0441(13) 0.0447(13) 0.0296(12) -0.0051(10) 0.0134(10) -0.0069(10)
    O4 0.0298(10) 0.0716(13) 0.0303(10) -0.0090(9) 0.0034(8) -0.0097(9)
    C8 0.0337(14) 0.0301(13) 0.0247(13) -0.0022(10) 0.0064(11) 0.0014(11)
    C7 0.0307(14) 0.0359(14) 0.0267(14) -0.0003(11) 0.0051(11) 0.0028(11)
    C10 0.0386(15) 0.0338(14) 0.0350(15) 0.0035(11) 0.0133(12) 0.0008(11)
    C2 0.0335(14) 0.0353(14) 0.0250(13) -0.0048(11) 0.0034(11) -0.0005(11)
    C5 0.0340(15) 0.0445(16) 0.0305(15) 0.0024(12) 0.0043(12) -0.0008(12)
    C9 0.0365(16) 0.0483(17) 0.0280(15) -0.0085(12) 0.0074(12) -0.0077(12)
    C12 0.0310(15) 0.0411(15) 0.0324(15) 0.0020(12) 0.0071(12) -0.0001(12)
    C4 0.0448(16) 0.0422(16) 0.0329(15) 0.0039(12) 0.0150(13) -0.0007(12)
    C11 0.047(2) 0.062(2) 0.046(2) 0.0041(16) 0.0222(16) -0.0038(18)
    N4 0.0486(14) 0.0618(16) 0.0248(12) -0.0028(11) 0.0119(11) -0.0055(11)
    C3 0.0395(17) 0.0593(19) 0.0270(15) -0.0079(14) 0.0030(13) -0.0077(13)
    C6 0.047(2) 0.088(3) 0.047(2) 0.0062(19) 0.0220(17) -0.004(2)
    O7 0.0454(13) 0.0599(15) 0.0466(13) 0.0050(10) 0.0164(10) 0.0104(12)
    O8 0.114(2) 0.0578(16) 0.0327(13) -0.0154(14) -0.0111(14) 0.0038(13)
_geom_special_details
;
All e.s.d.'s (except the e.s.d. in the dihedral angle between two l.s. planes)
are estimated using the full covariance matrix. The cell e.s.d.'s are taken
into account individually in the estimation of e.s.d.'s in distances, angles
and torsion angles; correlations between e.s.d.'s in cell parameters are only
used when they are defined by crystal symmetry. An approximate (isotropic)
treatment of cell e.s.d.'s is used for estimating e.s.d.'s involving l.s.
planes.
;
loop_
    _geom_bond_atom_site_label_1
    _geom_bond_atom_site_label_2
    _geom_bond_site_symmetry_2
    _geom_bond_distance
    _geom_bond_publ_flag
    Co1 O3 . 2.0551(17) ?
    Co1 O1 . 2.0596(17) ?
    Co1 O5 . 2.090(2) ?
    Co1 N1 . 2.098(2) ?
    Co1 N3 . 2.103(2) ?
    Co1 O6 . 2.118(2) ?
    O1 C1 . 1.255(3) ?
    O3 C7 . 1.260(3) ?
    O5 H5WB . 0.76(3) ?
    O5 H5WA . 0.72(3) ?
    O2 C1 . 1.247(3) ?
    N1 C12 . 1.329(3) ?
    N1 C8 . 1.339(3) ?
    O6 H6WA . 0.76(3) ?
    O6 H6WB . 0.90(3) ?
    N3 C5 . 1.326(3) ?
    N3 C2 . 1.337(3) ?
    C1 C2 . 1.510(3) ?
    N2 C9 . 1.330(3) ?
    N2 C10 . 1.339(3) ?
    O4 C7 . 1.244(3) ?
    C8 C9 . 1.378(3) ?
    C8 C7 . 1.514(3) ?
    C10 C12 . 1.396(3) ?
    C10 C11 . 1.487(4) ?
    C2 C3 . 1.377(3) ?
    C5 C4 . 1.388(3) ?
    C5 H2 . 0.88(2) ?
    C9 H7 . 0.88(2) ?
    C12 H6 . 0.95(2) ?
    C4 N4 . 1.333(3) ?
    C4 C6 . 1.490(4) ?
    C11 H10 . 0.96(3) ?
    C11 H8 . 0.89(4) ?
    C11 H9 . 0.88(3) ?
    N4 C3 . 1.325(3) ?
    C3 H1 . 0.85(2) ?
    C6 H4 . 0.98(4) ?
    C6 H5 . 0.79(3) ?
    C6 H3 . 0.95(4) ?
    O7 H7WA . 0.73(3) ?
    O7 H7WB . 0.91(4) ?
    O8 H8WA . 0.78(4) ?
    O8 H8WB . 0.72(3) ?
loop_
    _geom_angle_atom_site_label_1
    _geom_angle_atom_site_label_2
    _geom_angle_atom_site_label_3
    _geom_angle_site_symmetry_1
    _geom_angle_site_symmetry_3
    _geom_angle
    _geom_angle_publ_flag
    O3 Co1 O1 . . 178.22(7) ?
    O3 Co1 O5 . . 91.29(8) ?
    O1 Co1 O5 . . 86.95(8) ?
    O3 Co1 N1 . . 78.99(7) ?
    O1 Co1 N1 . . 101.31(7) ?
    O5 Co1 N1 . . 91.47(9) ?
    O3 Co1 N3 . . 100.57(7) ?
    O1 Co1 N3 . . 79.12(7) ?
    O5 Co1 N3 . . 87.90(9) ?
    N1 Co1 N3 . . 179.22(7) ?
    O3 Co1 O6 . . 91.63(7) ?
    O1 Co1 O6 . . 90.12(7) ?
    O5 Co1 O6 . . 177.05(9) ?
    N1 Co1 O6 . . 89.52(8) ?
    N3 Co1 O6 . . 91.14(9) ?
    C1 O1 Co1 . . 116.60(15) ?
    C7 O3 Co1 . . 117.16(14) ?
    Co1 O5 H5WB . . 125(2) ?
    Co1 O5 H5WA . . 122(3) ?
    H5WB O5 H5WA . . 113(3) ?
    C12 N1 C8 . . 118.2(2) ?
    C12 N1 Co1 . . 129.26(16) ?
    C8 N1 Co1 . . 112.41(14) ?
    Co1 O6 H6WA . . 107(2) ?
    Co1 O6 H6WB . . 108.3(18) ?
    H6WA O6 H6WB . . 108(3) ?
    C5 N3 C2 . . 117.9(2) ?
    C5 N3 Co1 . . 129.72(17) ?
    C2 N3 Co1 . . 111.75(14) ?
    O2 C1 O1 . . 125.0(2) ?
    O2 C1 C2 . . 119.0(2) ?
    O1 C1 C2 . . 116.0(2) ?
    C9 N2 C10 . . 117.5(2) ?
    N1 C8 C9 . . 120.0(2) ?
    N1 C8 C7 . . 115.9(2) ?
    C9 C8 C7 . . 124.1(2) ?
    O4 C7 O3 . . 125.1(2) ?
    O4 C7 C8 . . 119.4(2) ?
    O3 C7 C8 . . 115.5(2) ?
    N2 C10 C12 . . 120.3(2) ?
    N2 C10 C11 . . 118.5(2) ?
    C12 C10 C11 . . 121.2(3) ?
    N3 C2 C3 . . 119.6(2) ?
    N3 C2 C1 . . 116.0(2) ?
    C3 C2 C1 . . 124.4(2) ?
    N3 C5 C4 . . 121.8(2) ?
    N3 C5 H2 . . 119.1(15) ?
    C4 C5 H2 . . 119.1(15) ?
    N2 C9 C8 . . 122.6(2) ?
    N2 C9 H7 . . 116.4(16) ?
    C8 C9 H7 . . 121.0(16) ?
    N1 C12 C10 . . 121.4(2) ?
    N1 C12 H6 . . 120.7(14) ?
    C10 C12 H6 . . 117.8(14) ?
    N4 C4 C5 . . 120.3(2) ?
    N4 C4 C6 . . 117.9(3) ?
    C5 C4 C6 . . 121.8(3) ?
    C10 C11 H10 . . 113.4(19) ?
    C10 C11 H8 . . 114(2) ?
    H10 C11 H8 . . 101(3) ?
    C10 C11 H9 . . 111(2) ?
    H10 C11 H9 . . 111(3) ?
    H8 C11 H9 . . 106(3) ?
    C3 N4 C4 . . 117.2(2) ?
    N4 C3 C2 . . 123.0(2) ?
    N4 C3 H1 . . 120.2(17) ?
    C2 C3 H1 . . 116.7(17) ?
    C4 C6 H4 . . 109(3) ?
    C4 C6 H5 . . 114(2) ?
    H4 C6 H5 . . 99(3) ?
    C4 C6 H3 . . 115(2) ?
    H4 C6 H3 . . 117(3) ?
    H5 C6 H3 . . 102(3) ?
    H7WA O7 H7WB . . 108(3) ?
    H8WA O8 H8WB . . 111(4) ?
loop_
    _geom_torsion_atom_site_label_1
    _geom_torsion_atom_site_label_2
    _geom_torsion_atom_site_label_3
    _geom_torsion_atom_site_label_4
    _geom_torsion_site_symmetry_1
    _geom_torsion_site_symmetry_2
    _geom_torsion_site_symmetry_3
    _geom_torsion_site_symmetry_4
    _geom_torsion
    _geom_torsion_publ_flag
    O3 Co1 O1 C1 . . . . -78(2) ?
    O5 Co1 O1 C1 . . . . -86.91(18) ?
    N1 Co1 O1 C1 . . . . -177.79(17) ?
    N3 Co1 O1 C1 . . . . 1.54(17) ?
    O6 Co1 O1 C1 . . . . 92.68(18) ?
    O1 Co1 O3 C7 . . . . -100(2) ?
    O5 Co1 O3 C7 . . . . -91.29(18) ?
    N1 Co1 O3 C7 . . . . -0.04(17) ?
    N3 Co1 O3 C7 . . . . -179.39(17) ?
    O6 Co1 O3 C7 . . . . 89.15(18) ?
    O3 Co1 N1 C12 . . . . 177.6(2) ?
    O1 Co1 N1 C12 . . . . -4.2(2) ?
    O5 Co1 N1 C12 . . . . -91.4(2) ?
    N3 Co1 N1 C12 . . . . -127(5) ?
    O6 Co1 N1 C12 . . . . 85.8(2) ?
    O3 Co1 N1 C8 . . . . 1.64(15) ?
    O1 Co1 N1 C8 . . . . 179.85(15) ?
    O5 Co1 N1 C8 . . . . 92.67(16) ?
    N3 Co1 N1 C8 . . . . 57(6) ?
    O6 Co1 N1 C8 . . . . -90.12(16) ?
    O3 Co1 N3 C5 . . . . 1.9(2) ?
    O1 Co1 N3 C5 . . . . -176.4(2) ?
    O5 Co1 N3 C5 . . . . -89.1(2) ?
    N1 Co1 N3 C5 . . . . -53(6) ?
    O6 Co1 N3 C5 . . . . 93.7(2) ?
    O3 Co1 N3 C2 . . . . 172.67(16) ?
    O1 Co1 N3 C2 . . . . -5.55(16) ?
    O5 Co1 N3 C2 . . . . 81.75(17) ?
    N1 Co1 N3 C2 . . . . 117(5) ?
    O6 Co1 N3 C2 . . . . -95.46(17) ?
    Co1 O1 C1 O2 . . . . -178.67(19) ?
    Co1 O1 C1 C2 . . . . 2.4(3) ?
    C12 N1 C8 C9 . . . . 0.3(3) ?
    Co1 N1 C8 C9 . . . . 176.80(19) ?
    C12 N1 C8 C7 . . . . -179.3(2) ?
    Co1 N1 C8 C7 . . . . -2.8(2) ?
    Co1 O3 C7 O4 . . . . 178.88(19) ?
    Co1 O3 C7 C8 . . . . -1.4(3) ?
    N1 C8 C7 O4 . . . . -177.4(2) ?
    C9 C8 C7 O4 . . . . 3.0(4) ?
    N1 C8 C7 O3 . . . . 2.9(3) ?
    C9 C8 C7 O3 . . . . -176.7(2) ?
    C9 N2 C10 C12 . . . . 0.2(4) ?
    C9 N2 C10 C11 . . . . -178.5(3) ?
    C5 N3 C2 C3 . . . . 1.1(4) ?
    Co1 N3 C2 C3 . . . . -170.9(2) ?
    C5 N3 C2 C1 . . . . -179.6(2) ?
    Co1 N3 C2 C1 . . . . 8.4(3) ?
    O2 C1 C2 N3 . . . . 173.5(2) ?
    O1 C1 C2 N3 . . . . -7.6(3) ?
    O2 C1 C2 C3 . . . . -7.3(4) ?
    O1 C1 C2 C3 . . . . 171.7(2) ?
    C2 N3 C5 C4 . . . . -2.8(4) ?
    Co1 N3 C5 C4 . . . . 167.58(18) ?
    C10 N2 C9 C8 . . . . 1.4(4) ?
    N1 C8 C9 N2 . . . . -1.7(4) ?
    C7 C8 C9 N2 . . . . 177.9(2) ?
    C8 N1 C12 C10 . . . . 1.2(4) ?
    Co1 N1 C12 C10 . . . . -174.60(17) ?
    N2 C10 C12 N1 . . . . -1.5(4) ?
    C11 C10 C12 N1 . . . . 177.1(3) ?
    N3 C5 C4 N4 . . . . 2.3(4) ?
    N3 C5 C4 C6 . . . . -176.2(3) ?
    C5 C4 N4 C3 . . . . -0.1(4) ?
    C6 C4 N4 C3 . . . . 178.5(3) ?
    C4 N4 C3 C2 . . . . -1.5(4) ?
    N3 C2 C3 N4 . . . . 1.0(4) ?
    C1 C2 C3 N4 . . . . -178.2(2) ?
loop_
    _geom_hbond_atom_site_label_D
    _geom_hbond_atom_site_label_H
    _geom_hbond_atom_site_label_A
    _geom_hbond_site_symmetry_A
    _geom_hbond_distance_DH
    _geom_hbond_distance_HA
    _geom_hbond_distance_DA
    _geom_hbond_angle_DHA
    O7 H7WA N2 2 0.73(3) 2.27(3) 2.940(3) 154(4)
    O7 H7WB O4 3_566 0.91(4) 2.02(4) 2.915(3) 168(3)
    O7 H7WB O3 3_566 0.91(4) 2.65(4) 3.373(3) 137(3)
    O6 H6WA O7 1_556 0.76(3) 2.09(3) 2.838(3) 170(3)
    O6 H6WB O2 3_667 0.90(3) 1.88(3) 2.780(3) 173(3)
    O6 H6WB O1 3_667 0.90(3) 2.65(3) 3.318(3) 131(2)
    O8 H8WA N4 2_547 0.78(4) 2.13(4) 2.861(4) 156(4)
    O8 H8WB O2 4_565 0.72(3) 2.03(4) 2.731(3) 165(4)
    O5 H5WB O8 . 0.76(3) 1.90(3) 2.652(4) 170(3)
    O5 H5WA O4 4_666 0.72(3) 2.02(3) 2.738(3) 174(3)
