# Supplementary material for: Diaqua­bis­(5-methyl­pyrazine-2-carboxyl­ato-κ2 N 1,O)cobalt(II) dihydrate
Source: Acta Crystallogr Sect E Struct Rep Online. 2011 Sep 30;67(Pt 10):m1430. doi: 10.1107/S1600536811038591 (PMC3201376; doi:10.1107/S1600536811038591)
Supplement: Supplementary file 2 [file e-67-m1430-Isup2.hkl]

# 
# h,k,l, Fc-squared, Fo-squared, sigma(Fo-squared) and status flag 
# 
data_I
_shelx_title ' xb2921m in P2(1)/n' 
_shelx_refln_list_code          4 
_shelx_F_calc_maximum      314.90 
_exptl_crystal_F_000       836.00 
_reflns_d_resolution_high  0.8378 
 
loop_ 
 _symmetry_equiv_pos_as_xyz 
 'x, y, z' 
 '-x+1/2, y+1/2, -z+1/2' 
 '-x, -y, -z' 
 'x-1/2, -y-1/2, z-1/2' 
 
_cell_length_a    10.0920 
_cell_length_b    13.5883 
_cell_length_c    12.2872 
_cell_angle_alpha  90.000 
_cell_angle_beta  102.961 
_cell_angle_gamma  90.000 
 
_shelx_F_squared_multiplier     1.000 
 
loop_ 
 _refln_index_h 
 _refln_index_k 
 _refln_index_l 
 _refln_F_squared_calc 
 _refln_F_squared_meas 
 _refln_F_squared_sigma 
 _refln_observed_status 
   2   0   0    27534.80    25941.82    462.71 o 
   4   0   0    20672.72    20188.38    297.70 o 
   6   0   0     9922.85    10321.40    155.80 o 
   8   0   0     8575.34     8914.77    194.95 o 
  10   0   0     2238.29     2333.35     87.22 o 
   1   1   0      310.34      338.75      5.48 o 
   2   1   0        0.77       -0.12      1.63 o 
   3   1   0      330.76      333.49      6.47 o 
   4   1   0      288.19      295.24      8.68 o 
   5   1   0       89.32       93.14      6.06 o 
   6   1   0      244.17      241.79     10.34 o 
   7   1   0        1.84       -1.86      6.82 o 
   8   1   0       40.51       32.61      9.12 o 
   9   1   0      262.14      233.04     21.16 o 
  10   1   0       52.19       29.30     19.32 o 
  11   1   0       36.91       50.34     29.81 o 
   0   2   0      252.80      242.19      6.91 o 
   1   2   0    35015.81    32728.02    414.89 o 
   2   2   0       66.06       65.55      3.41 o 
   3   2   0      365.63      397.53      7.22 o 
   4   2   0      125.45      126.17      6.97 o 
   5   2   0     6182.51     6330.23     75.27 o 
   6   2   0       88.75      100.37      6.41 o 
   7   2   0     1028.55     1033.43     22.34 o 
   8   2   0        4.98        0.35     10.37 o 
   9   2   0     6959.12     6931.95    113.28 o 
  10   2   0       27.65       26.42     14.96 o 
  11   2   0      532.09      499.25     56.96 o 
   1   3   0     1105.46     1214.25     17.71 o 
   2   3   0      726.40      825.74     13.40 o 
   3   3   0       28.12       27.90      5.99 o 
   4   3   0      158.79      143.99      5.88 o 
   5   3   0      638.24      628.03     10.85 o 
   6   3   0       13.25        8.40      5.66 o 
   7   3   0        9.64        8.82      8.97 o 
   8   3   0      593.16      542.30     19.03 o 
   9   3   0        2.06        5.68     13.02 o 
  10   3   0       19.06        2.63     15.24 o 
  11   3   0        7.40        8.92     23.08 o 
   0   4   0    10684.98    10920.05    161.83 o 
   1   4   0      113.04      106.95      5.20 o 
   2   4   0      353.67      341.48      8.38 o 
   3   4   0        5.70        5.75      3.44 o 
   4   4   0     3755.75     3799.71     81.90 o 
   5   4   0       11.88       10.67      4.39 o 
   6   4   0     1565.11     1569.29     23.58 o 
   7   4   0       11.11        8.94      8.42 o 
   8   4   0      780.19      802.60     23.99 o 
   9   4   0        0.31        1.23     13.24 o 
  10   4   0      842.95      858.15     28.06 o 
  11   4   0        0.28       -0.30     19.19 o 
   1   5   0     1227.53     1291.65     17.83 o 
   2   5   0       89.24       92.19      6.77 o 
   3   5   0       11.84        9.41      3.78 o 
   4   5   0       53.24       47.38      7.00 o 
   5   5   0      252.96      249.77      9.73 o 
   6   5   0      996.19     1004.59     20.87 o 
   7   5   0       12.19        8.20      9.15 o 
   8   5   0       78.51       72.53     12.95 o 
   9   5   0        2.62        4.31     13.57 o 
  10   5   0       37.58       31.64     20.74 o 
  11   5   0       10.95        2.49     23.58 o 
   0   6   0      928.97      914.20     17.54 o 
   1   6   0     3999.55     3641.91     44.68 o 
   2   6   0      314.37      300.84      8.68 o 
   3   6   0     4147.18     4088.10     66.03 o 
   4   6   0      242.19      237.49      8.41 o 
   5   6   0     7497.52     7555.99    118.16 o 
   6   6   0      255.49      249.68     13.75 o 
   7   6   0     1272.73     1246.38     44.97 o 
   8   6   0       29.44       17.10     15.04 o 
   9   6   0        7.37       13.88     18.65 o 
  10   6   0       47.92       28.64     23.68 o 
   1   7   0      400.80      392.94     31.74 o 
   2   7   0        6.83        6.62      5.47 o 
   3   7   0      551.67      559.87     14.83 o 
   4   7   0      105.51      115.58      9.27 o 
   5   7   0       21.47       27.50      7.87 o 
   6   7   0      156.46      172.40     23.76 o 
   7   7   0        0.53       -3.24     11.22 o 
   8   7   0       55.16       42.20     18.49 o 
   9   7   0      208.72      189.88     23.18 o 
  10   7   0       35.31       39.64     23.13 o 
   0   8   0     4781.74     5069.58     98.54 o 
   1   8   0      994.23      986.85     16.69 o 
   2   8   0     1217.06     1194.46     22.17 o 
   3   8   0      420.61      404.27     16.53 o 
   4   8   0     3831.23     3946.97     59.71 o 
   5   8   0      364.45      397.00     18.23 o 
   6   8   0     1221.88     1300.20     31.47 o 
   7   8   0      100.39       98.73     14.82 o 
   8   8   0       20.51       27.10     18.34 o 
   9   8   0       14.97        2.35     20.88 o 
  10   8   0      250.80      316.94     30.12 o 
   1   9   0        2.80        4.99      6.64 o 
   2   9   0        4.38        0.94      5.84 o 
   3   9   0      954.03      975.44     20.68 o 
   4   9   0      638.19      702.66     18.21 o 
   5   9   0       58.32       54.08     10.17 o 
   6   9   0       12.46       17.84     12.81 o 
   7   9   0      182.40      175.83     16.77 o 
   8   9   0      233.70      198.67     22.04 o 
   9   9   0      109.54       82.72     22.99 o 
   0  10   0       61.44       49.29     11.62 o 
   1  10   0       57.17       47.37      9.82 o 
   2  10   0        6.40        5.73      7.96 o 
   3  10   0     1127.57     1183.32     40.09 o 
   4  10   0        0.65        2.67      9.27 o 
   5  10   0      867.19      829.31     21.54 o 
   6  10   0       18.49        1.06     12.83 o 
   7  10   0      259.41      273.43     19.76 o 
   8  10   0        7.24        1.01     19.88 o 
   9  10   0       37.00       19.33     22.83 o 
   1  11   0       41.04       47.37      9.63 o 
   2  11   0       49.69       56.76     12.39 o 
   3  11   0       14.26       11.14     11.82 o 
   4  11   0       55.01       52.54     13.42 o 
   5  11   0      117.41       95.71     15.33 o 
   6  11   0       23.77       16.09     17.55 o 
   7  11   0       12.08       11.02     16.35 o 
   8  11   0        0.62        8.70     20.84 o 
   0  12   0      116.64      146.71     17.35 o 
   1  12   0       57.62       70.33     15.86 o 
   2  12   0      594.06      602.11     54.55 o 
   3  12   0      119.18      107.85     14.96 o 
   4  12   0      292.23      316.55     18.44 o 
   5  12   0       66.12       53.61     15.54 o 
   6  12   0      421.71      479.86     29.94 o 
   7  12   0       14.87       10.07     21.23 o 
   1  13   0        0.02       -3.57     13.14 o 
   2  13   0       77.92       62.24     15.39 o 
   3  13   0       25.16       15.35     15.22 o 
   4  13   0       15.34       10.28     15.86 o 
   5  13   0        0.03       -7.87     20.41 o 
   6  13   0        2.13        7.01     23.00 o 
   7  13   0        4.06       -6.36     24.64 o 
   0  14   0       17.54       23.36     29.13 o 
   1  14   0      519.92      563.58     24.18 o 
   2  14   0       75.64       67.42     17.12 o 
   3  14   0      384.37      375.66     30.91 o 
   4  14   0       70.14       76.52     18.85 o 
   5  14   0       34.18       47.14     24.21 o 
   1  15   0        0.23        0.16     16.70 o 
   2  15   0        1.83        5.67     17.38 o 
   3  15   0        5.06        6.38     18.30 o 
   4  15   0        0.03       -0.97     19.40 o 
   0  16   0      362.16      244.15     43.65 o 
   1  16   0        3.51        9.23     24.35 o 
 -11   0   1        0.05       -0.72     30.76 o 
  -9   0   1       18.26        2.25     21.56 o 
  -7   0   1       34.44       35.88     12.58 o 
  -5   0   1      124.02      132.80     20.25 o 
  -3   0   1       92.55       79.19      5.76 o 
  -1   0   1      286.02      264.81      5.91 o 
   1   0   1        9.32        5.77      3.52 o 
   3   0   1       89.46       87.40      8.39 o 
   5   0   1      715.12      742.09     18.28 o 
   7   0   1       34.04       25.53     11.00 o 
   9   0   1      199.78      191.72     30.39 o 
  11   0   1      166.92      201.13     36.98 o 
 -11   1   1      224.96      219.95     26.50 o 
 -10   1   1      816.17      816.83     46.22 o 
  -9   1   1      683.29      755.67     23.72 o 
  -8   1   1       21.11       21.59     10.23 o 
  -7   1   1      858.29      878.64     16.44 o 
  -6   1   1     6231.48     6264.18     75.28 o 
  -5   1   1     2639.00     2460.37     31.67 o 
  -4   1   1     5871.31     5939.24     70.04 o 
  -3   1   1     2234.41     2063.05     25.58 o 
  -2   1   1     1065.07      976.06     11.57 o 
  -1   1   1    12424.86    12246.94    155.95 o 
   0   1   1    12018.30    12438.21    181.73 o 
   2   1   1     5922.35     5979.84    108.70 o 
   3   1   1     3479.91     3407.00     52.20 o 
   4   1   1     3954.16     4022.38     61.86 o 
   5   1   1     8444.49     8809.52    131.08 o 
   6   1   1     1383.98     1405.08     24.48 o 
   7   1   1      481.35      478.16     13.96 o 
   8   1   1     1457.60     1496.16     36.89 o 
   9   1   1      542.77      566.32     35.91 o 
  10   1   1      478.00      430.91     27.49 o 
  11   1   1      427.35      444.39     30.92 o 
 -11   2   1       81.45       72.37     23.92 o 
 -10   2   1       21.39       23.50     19.00 o 
  -9   2   1     3215.93     3366.35     64.91 o 
  -8   2   1        3.29       -0.94     10.39 o 
  -7   2   1      391.34      380.06     11.79 o 
  -6   2   1       27.24       25.11      4.94 o 
  -5   2   1        6.45        3.38      3.85 o 
  -4   2   1        0.90        2.69      2.90 o 
  -3   2   1     2713.09     2949.29     32.63 o 
  -2   2   1        6.81        3.16      2.19 o 
  -1   2   1     1479.61     1504.81     18.62 o 
   0   2   1      403.77      381.71      8.23 o 
   1   2   1     7323.37     7372.76    108.92 o 
   2   2   1      395.82      384.24      8.54 o 
   3   2   1     6892.14     6801.49    124.45 o 
   4   2   1      449.12      455.62     12.74 o 
   5   2   1     1576.99     1698.85     22.85 o 
   6   2   1      181.25      167.65      7.41 o 
   7   2   1      902.84      899.35     19.70 o 
   8   2   1      207.93      191.02     13.62 o 
   9   2   1      329.11      317.36     17.85 o 
  10   2   1      105.16       88.73     16.64 o 
  11   2   1       87.12      121.33     62.68 o 
 -11   3   1      185.53      216.58     27.99 o 
 -10   3   1      326.88      346.46     24.08 o 
  -9   3   1      299.57      293.84     17.25 o 
  -8   3   1       76.78       76.12     11.93 o 
  -7   3   1      420.09      424.49     17.13 o 
  -6   3   1     2381.62     2522.72     30.42 o 
  -5   3   1     3652.37     3830.04     47.47 o 
  -4   3   1     2433.40     2524.94     29.12 o 
  -3   3   1      331.16      347.33      6.94 o 
  -2   3   1     1463.62     1459.25     19.09 o 
  -1   3   1    10537.57    10635.48    121.79 o 
   0   3   1     5321.32     5534.22     71.65 o 
   1   3   1     4809.15     4833.81     72.95 o 
   2   3   1     1682.14     1619.44     26.89 o 
   3   3   1     1593.50     1670.65     24.09 o 
   4   3   1     3225.47     3330.60     92.92 o 
   5   3   1     3630.74     3738.27     51.49 o 
   6   3   1      190.21      201.94      7.91 o 
   7   3   1      320.69      344.58     12.38 o 
   8   3   1      293.56      295.25     18.36 o 
   9   3   1     1678.02     1717.92     51.97 o 
  10   3   1      267.45      275.36     29.70 o 
  11   3   1      263.47      258.68     21.79 o 
 -11   4   1        3.14       18.32     18.44 o 
 -10   4   1       35.65       27.87     15.96 o 
  -9   4   1        0.03        4.32     12.47 o 
  -8   4   1     2774.42     2920.45     53.98 o 
  -7   4   1        2.20        0.56      8.15 o 
  -6   4   1      354.50      361.13     17.36 o 
  -5   4   1        0.03       -0.88      4.01 o 
  -4   4   1      159.11      163.84      6.66 o 
  -3   4   1       13.35       10.23      3.65 o 
  -2   4   1        7.54       13.13      2.44 o 
  -1   4   1        3.49       -0.61      2.52 o 
   0   4   1    99160.79    88937.32   1119.98 o 
   1   4   1       98.65      114.62      6.62 o 
   2   4   1     1082.36     1236.35     26.83 o 
   3   4   1       81.76       84.09      5.13 o 
   4   4   1      196.76      303.66      8.90 o 
   5   4   1      240.72      258.82      7.74 o 
   6   4   1     1521.55     1604.70     29.39 o 
   7   4   1       78.59       69.69     11.44 o 
   8   4   1      653.02      640.45     34.84 o 
   9   4   1      203.01      190.81     16.24 o 
  10   4   1       75.59       52.22     17.14 o 
  11   4   1       69.21       56.28     19.85 o 
 -11   5   1      197.15      169.24     25.59 o 
 -10   5   1      512.05      503.72     30.05 o 
  -9   5   1      595.49      605.08     22.64 o 
  -8   5   1      523.61      544.49     19.79 o 
  -7   5   1      290.77      278.49     12.32 o 
  -6   5   1     1761.92     1828.31     34.60 o 
  -5   5   1     2039.94     2110.14     42.82 o 
  -4   5   1     1252.09     1214.15     16.32 o 
  -3   5   1      218.04      233.08     10.11 o 
  -2   5   1     1826.05     1823.40     24.00 o 
  -1   5   1     1009.76     1007.31     16.76 o 
   0   5   1    13698.93    13499.85    154.75 o 
   1   5   1     1496.70     1462.75     19.73 o 
   2   5   1     1090.53     1068.36     17.85 o 
   3   5   1     1829.90     1907.85     28.75 o 
   4   5   1     4971.16     5026.01     60.83 o 
   5   5   1     1300.38     1364.40     23.86 o 
   6   5   1     1754.33     1747.75     30.81 o 
   7   5   1      879.80      856.20     38.20 o 
   8   5   1     1239.33     1296.19     34.77 o 
   9   5   1      529.93      532.68     21.93 o 
  10   5   1      929.08      919.69     51.23 o 
 -11   6   1        0.76        4.27     24.56 o 
 -10   6   1        5.53       -5.86     21.34 o 
  -9   6   1     1868.89     1894.38     52.35 o 
  -8   6   1        6.12        3.73     15.40 o 
  -7   6   1       28.45       13.49     10.50 o 
  -6   6   1        0.02        2.23      6.97 o 
  -5   6   1        0.86       -2.26      5.73 o 
  -4   6   1       60.29       57.48      5.78 o 
  -3   6   1      395.64      393.74      8.95 o 
  -2   6   1      130.54      131.58      5.66 o 
  -1   6   1      532.93      559.02     10.48 o 
   0   6   1     1120.05     1113.21     19.41 o 
   1   6   1     7152.42     7676.83     90.07 o 
   2   6   1      360.19      359.10      9.59 o 
   3   6   1     1648.80     1796.93     32.21 o 
   4   6   1      687.60      663.95     19.23 o 
   5   6   1        1.42       -0.13      5.86 o 
   6   6   1      361.84      344.10     14.16 o 
   7   6   1       44.03       43.51     11.39 o 
   8   6   1      165.17      152.20     19.23 o 
   9   6   1      521.12      487.96     62.59 o 
  10   6   1      209.18      170.23     25.63 o 
 -10   7   1      176.72      144.26     24.52 o 
  -9   7   1      567.23      548.22     29.40 o 
  -8   7   1      867.55      906.39     41.51 o 
  -7   7   1     1089.20     1110.15     29.52 o 
  -6   7   1      930.77      916.82     20.97 o 
  -5   7   1     5404.52     5477.03     76.42 o 
  -4   7   1     1369.81     1294.46     23.67 o 
  -3   7   1     3460.70     3378.40     48.81 o 
  -2   7   1     4786.18     4789.55     58.63 o 
  -1   7   1     7717.52     7654.46     90.48 o 
   0   7   1     7053.59     7017.57     82.97 o 
   1   7   1    10897.73    11018.12    128.22 o 
   2   7   1     1602.11     1483.12     24.37 o 
   3   7   1     3012.06     2894.51     42.59 o 
   4   7   1     2718.27     2737.89     67.99 o 
   5   7   1     1491.98     1526.62     27.19 o 
   6   7   1      383.56      387.27     16.52 o 
   7   7   1      723.77      728.62     28.73 o 
   8   7   1      113.41      124.43     19.01 o 
   9   7   1      693.27      754.06     93.48 o 
  10   7   1      216.36      218.49     27.56 o 
 -10   8   1       19.30        1.15     21.47 o 
  -9   8   1        8.92       -2.41     20.14 o 
  -8   8   1      182.45      172.84     17.32 o 
  -7   8   1        3.13       -1.10     12.66 o 
  -6   8   1      117.03       95.62     10.86 o 
  -5   8   1       45.24       39.44      9.01 o 
  -4   8   1      462.98      485.05     14.11 o 
  -3   8   1       65.12       84.06      7.93 o 
  -2   8   1      466.23      468.96     12.86 o 
  -1   8   1      154.76      150.57     12.89 o 
   0   8   1      392.07      423.99     14.94 o 
   1   8   1      245.02      249.81     13.12 o 
   2   8   1        0.57        0.30      6.19 o 
   3   8   1        0.26        4.29      6.86 o 
   4   8   1      173.14      188.96     13.06 o 
   5   8   1       24.92       18.32     10.29 o 
   6   8   1        0.13        2.13     11.68 o 
   7   8   1       46.55       39.36     14.19 o 
   8   8   1       36.19       34.64     18.68 o 
   9   8   1       44.19       55.61     21.15 o 
  -9   9   1       36.05       41.32     21.35 o 
  -8   9   1      640.47      635.04     24.83 o 
  -7   9   1       96.14      100.08     15.09 o 
  -6   9   1      251.99      253.59     15.77 o 
  -5   9   1      259.17      266.05     17.56 o 
  -4   9   1      500.80      509.41     17.78 o 
  -3   9   1       74.74       83.89     17.90 o 
  -2   9   1     1473.57     1491.58     26.40 o 
  -1   9   1      129.97      119.19      8.43 o 
   0   9   1      747.67      785.57     17.49 o 
   1   9   1      600.86      570.76     17.33 o 
   2   9   1      228.20      212.75      9.95 o 
   3   9   1      214.10      182.83     13.26 o 
   4   9   1      972.14      967.98     21.75 o 
   5   9   1       24.33       17.30     11.58 o 
   6   9   1      867.80      915.21     27.11 o 
   7   9   1       86.27       80.96     16.17 o 
   8   9   1       67.57       74.11     20.26 o 
   9   9   1      163.56      171.44     40.45 o 
  -9  10   1       38.20       30.37     23.55 o 
  -8  10   1       11.48        9.91     16.73 o 
  -7  10   1        7.37       -2.03     14.63 o 
  -6  10   1        1.79        3.53     13.60 o 
  -5  10   1      331.37      257.72     27.79 o 
  -4  10   1       22.66       13.64      9.93 o 
  -3  10   1        4.54        7.22     10.74 o 
  -2  10   1       12.50       10.35      8.40 o 
  -1  10   1      288.88      310.62     15.33 o 
   0  10   1       78.08       58.12      8.70 o 
   1  10   1        1.81        3.50      7.95 o 
   2  10   1        2.07        4.90      9.82 o 
   3  10   1      133.66      104.17     16.03 o 
   4  10   1        3.08        6.20      9.74 o 
   5  10   1      133.78      144.62     15.08 o 
   6  10   1       69.43       60.58     15.19 o 
   7  10   1        7.97        1.39     15.16 o 
   8  10   1        0.34        6.27     20.39 o 
   9  10   1      206.68      172.55     38.87 o 
  -8  11   1       35.94       38.18     18.83 o 
  -7  11   1      295.22      298.72     63.84 o 
  -6  11   1        1.22       -4.39     15.12 o 
  -5  11   1      116.53       94.43     21.88 o 
  -4  11   1       14.14       12.59     12.51 o 
  -3  11   1      717.65      741.49     23.42 o 
  -2  11   1       20.70        9.75     11.22 o 
  -1  11   1       65.05       65.46      9.74 o 
   0  11   1       11.21       10.33      8.71 o 
   1  11   1      134.13      148.90     11.12 o 
   2  11   1        1.03        0.37     10.83 o 
   3  11   1       80.09       87.31     18.77 o 
   4  11   1        0.57       -1.14     12.87 o 
   5  11   1      353.94      307.11     22.44 o 
   6  11   1       47.36       39.79     19.61 o 
   7  11   1       91.86       98.05     18.21 o 
   8  11   1        3.08       -2.39     21.08 o 
  -8  12   1      232.69      172.21     56.91 o 
  -7  12   1        8.04       12.94     21.43 o 
  -6  12   1        0.89        5.16     19.30 o 
  -5  12   1        0.00       -9.25     14.80 o 
  -4  12   1      436.67      439.97     25.16 o 
  -3  12   1       16.31       12.18     12.92 o 
  -2  12   1        7.58       -2.71     12.11 o 
  -1  12   1       19.71       14.48     12.76 o 
   0  12   1     1065.47     1036.21     28.81 o 
   1  12   1      114.94      120.23     11.63 o 
   2  12   1        7.24        4.53     12.13 o 
   3  12   1       27.29       16.30     13.44 o 
   4  12   1      104.45       78.70     14.70 o 
   5  12   1      114.04      112.39     21.16 o 
   6  12   1       67.81       45.02     27.64 o 
   7  12   1       32.10       26.10     21.95 o 
  -7  13   1       49.77       36.88     23.97 o 
  -6  13   1      253.85      265.88     26.66 o 
  -5  13   1        4.49        2.62     15.62 o 
  -4  13   1      669.47      727.89     26.56 o 
  -3  13   1      302.69      286.35     18.60 o 
  -2  13   1      714.95      759.00     26.03 o 
  -1  13   1       20.89        7.32     14.18 o 
   0  13   1      197.54      214.59     13.89 o 
   1  13   1        6.32        2.28     13.41 o 
   2  13   1      635.79      700.84     24.80 o 
   3  13   1        1.27       -3.14     15.07 o 
   4  13   1      200.10      197.55     25.39 o 
   5  13   1       21.27       31.07     21.74 o 
   6  13   1      337.93      390.68     36.84 o 
  -6  14   1        0.07        6.77     23.91 o 
  -5  14   1       49.84       20.22     19.14 o 
  -4  14   1        7.82        4.99     18.14 o 
  -3  14   1       15.24       16.93     16.86 o 
  -2  14   1        9.98        0.79     16.36 o 
  -1  14   1       95.64      109.90     17.91 o 
   0  14   1       28.59       23.57     16.54 o 
   1  14   1       93.66       63.05     18.11 o 
   2  14   1        1.19        4.31     15.95 o 
   3  14   1        6.41        5.58     16.34 o 
   4  14   1       10.30        4.78     17.56 o 
   5  14   1       16.54        8.08     21.65 o 
  -4  15   1        4.49       -1.01     20.32 o 
  -3  15   1      418.26      439.17     25.50 o 
  -2  15   1        1.12        9.19     17.61 o 
  -1  15   1      188.26      201.04     20.76 o 
   0  15   1       27.48       11.66     21.56 o 
   1  15   1      146.76      160.72     26.05 o 
   2  15   1        8.30        5.44     17.47 o 
   3  15   1      204.54      210.78     21.93 o 
   4  15   1        0.34        6.01     24.03 o 
  -1  16   1       35.67        0.87     26.43 o 
   0  16   1       73.59       45.15     25.01 o 
   1  16   1        1.74        4.36     23.40 o 
 -10   0   2     1425.43     1793.46     76.30 o 
  -8   0   2      393.45      336.15     17.18 o 
  -6   0   2    16853.20    17022.68    253.66 o 
  -4   0   2    34568.82    35074.21    514.69 o 
  -2   0   2    30705.47    29164.10    427.54 o 
   0   0   2       14.57       33.19      4.33 o 
   2   0   2    15113.17    14284.97    256.06 o 
   4   0   2    32839.18    34906.82    880.00 o 
   6   0   2      268.99      300.88     20.47 o 
   8   0   2      866.74      937.59     31.35 o 
  10   0   2      560.30      530.33     42.03 o 
 -11   1   2       14.70       19.48     23.16 o 
 -10   1   2        1.93       -5.93     17.73 o 
  -9   1   2       25.35       19.40     16.71 o 
  -8   1   2      191.08      179.41     13.03 o 
  -7   1   2      168.26      168.69      8.22 o 
  -6   1   2      136.17      140.65      7.64 o 
  -5   1   2      630.04      631.19     10.75 o 
  -4   1   2      478.38      483.77     10.22 o 
  -3   1   2        0.27        0.23      2.34 o 
  -2   1   2       24.92       20.63      2.52 o 
  -1   1   2      535.57      520.69     10.32 o 
   0   1   2      191.32      184.10      7.66 o 
   1   1   2       80.41       90.83      5.87 o 
   2   1   2     1198.59     1203.21     20.34 o 
   3   1   2      688.89      695.29     13.67 o 
   4   1   2     1103.36     1181.54     21.40 o 
   5   1   2      298.20      323.27     10.23 o 
   6   1   2        8.17        8.53      9.05 o 
   7   1   2      597.51      589.79     26.60 o 
   8   1   2       46.78       46.54     10.00 o 
   9   1   2      177.63      148.87     13.58 o 
  10   1   2       11.86        9.35     15.41 o 
  11   1   2      141.01      168.19     31.79 o 
 -11   2   2      372.95      391.59     30.44 o 
 -10   2   2       21.80        3.24     18.64 o 
  -9   2   2      158.42      124.33     14.62 o 
  -8   2   2       13.37       11.30      9.91 o 
  -7   2   2      273.30      268.78     10.84 o 
  -6   2   2       24.09       14.37      4.89 o 
  -5   2   2     8205.97     8624.09     92.48 o 
  -4   2   2       24.06       24.87      3.23 o 
  -3   2   2     2796.68     3144.86     38.74 o 
  -2   2   2       11.76        9.09      2.55 o 
  -1   2   2     7054.08     7138.92     82.28 o 
   0   2   2       13.95       11.01      2.88 o 
   1   2   2     3150.46     3071.70     47.10 o 
   2   2   2      164.10      132.53     26.61 o 
   3   2   2    12738.57    12617.67    186.10 o 
   4   2   2        3.69       -0.69      5.03 o 
   5   2   2     7858.66     8479.63    127.58 o 
   6   2   2       26.94       13.11      9.08 o 
   7   2   2     2652.58     2525.81     45.97 o 
   8   2   2       17.59       16.35      9.53 o 
   9   2   2      549.64      526.58     57.09 o 
  10   2   2        0.64       -1.99     14.85 o 
  11   2   2      592.54      580.94     34.39 o 
 -11   3   2       16.90       12.02     23.14 o 
 -10   3   2        0.08        3.75     14.93 o 
  -9   3   2       38.17       23.18     13.54 o 
  -8   3   2      504.05      533.76     23.53 o 
  -7   3   2       34.00       18.31      7.16 o 
  -6   3   2       73.47       69.11      6.72 o 
  -5   3   2        0.56        2.70      3.90 o 
  -4   3   2      155.55      152.08      5.91 o 
  -3   3   2      228.03      212.25     13.36 o 
  -2   3   2     3513.58     3518.80     46.21 o 
  -1   3   2      169.69      162.45      4.28 o 
   0   3   2     3913.39     3860.75     59.04 o 
   1   3   2     5024.25     5282.27     97.92 o 
   2   3   2      471.32      461.18     10.76 o 
   3   3   2        0.82        0.13      3.47 o 
   4   3   2     3437.15     3481.83     68.78 o 
   5   3   2      855.28      958.44     20.43 o 
   6   3   2      275.98      248.09     14.14 o 
   7   3   2        0.62       -1.45      9.45 o 
   8   3   2      130.46      121.24     14.90 o 
   9   3   2       10.42        5.90     13.55 o 
  10   3   2      222.08      201.89     18.73 o 
  11   3   2      180.24      158.48     22.53 o 
 -11   4   2        4.50       11.11     23.37 o 
 -10   4   2      645.93      688.44     35.95 o 
  -9   4   2       17.57        7.92     12.95 o 
  -8   4   2       81.61       84.28     10.84 o 
  -7   4   2       20.12       12.87      8.25 o 
  -6   4   2     3067.13     3129.54     41.28 o 
  -5   4   2       87.79       75.81      6.06 o 
  -4   4   2      506.48      446.39     11.49 o 
  -3   4   2        6.15        3.13      3.54 o 
  -2   4   2     2232.77     2185.23     27.81 o 
  -1   4   2        0.46       -2.74      2.71 o 
   0   4   2     2149.13     2219.26     31.27 o 
   1   4   2      140.94      138.71     14.10 o 
   2   4   2      109.69       87.94      6.53 o 
   3   4   2        5.01        3.48      5.06 o 
   4   4   2     4058.43     4209.10     57.05 o 
   5   4   2      221.34      213.17     41.17 o 
   6   4   2      841.53      824.86     21.48 o 
   7   4   2        3.39        3.04      9.51 o 
   8   4   2      650.24      680.27     22.46 o 
   9   4   2        3.62        1.18     14.24 o 
  10   4   2      454.35      481.81     42.83 o 
 -11   5   2       33.16       13.86     21.93 o 
 -10   5   2        0.28       -8.23     19.70 o 
  -9   5   2        7.57        6.47     13.91 o 
  -8   5   2      245.48      234.57     13.59 o 
  -7   5   2      191.92      174.16     10.83 o 
  -6   5   2      332.80      351.69     10.46 o 
  -5   5   2        0.48        0.79      5.51 o 
  -4   5   2     1571.00     1621.12     24.52 o 
  -3   5   2       10.69       11.79      4.04 o 
  -2   5   2      105.09      100.42      4.71 o 
  -1   5   2       45.86       30.15      6.58 o 
   0   5   2     5269.48     5185.25     79.55 o 
   1   5   2      627.92      656.92     14.94 o 
   2   5   2     2300.35     2244.69     37.81 o 
   3   5   2       45.55       37.99      6.53 o 
   4   5   2      689.58      692.65     23.35 o 
   5   5   2      280.99      302.17     10.43 o 
   6   5   2      606.71      593.14     15.60 o 
   7   5   2       19.57       26.72     12.95 o 
   8   5   2      476.07      475.32     19.62 o 
   9   5   2      130.98      133.02     16.20 o 
  10   5   2      140.55      110.54     23.91 o 
 -11   6   2      900.02      984.33     92.85 o 
 -10   6   2       14.29       14.79     20.70 o 
  -9   6   2     2398.13     2602.14     89.24 o 
  -8   6   2       18.97       20.85     12.73 o 
  -7   6   2     2175.63     2227.81     43.90 o 
  -6   6   2      109.16       87.90     21.36 o 
  -5   6   2     2483.18     2456.50     33.76 o 
  -4   6   2      310.24      319.22     10.04 o 
  -3   6   2     8311.93     7643.22    137.10 o 
  -2   6   2      131.28      129.06      5.69 o 
  -1   6   2    11284.17    10993.31    165.19 o 
   0   6   2     1712.08     1763.05     27.09 o 
   1   6   2     8380.80     8063.90    122.45 o 
   2   6   2     1091.80     1040.66     26.80 o 
   3   6   2     2660.74     2444.75     41.99 o 
   4   6   2      647.62      633.42     15.24 o 
   5   6   2     1067.49     1062.71     21.12 o 
   6   6   2      273.61      269.71     14.13 o 
   7   6   2      129.36      136.92     15.96 o 
   8   6   2      219.42      256.86     22.15 o 
   9   6   2     1105.36     1061.61     86.72 o 
  10   6   2       98.03       95.95     24.59 o 
 -10   7   2        1.93        0.04     21.11 o 
  -9   7   2      251.65      263.99     23.28 o 
  -8   7   2       35.02       33.24     14.01 o 
  -7   7   2        4.62        0.47     11.64 o 
  -6   7   2        4.27       -1.26      8.49 o 
  -5   7   2      731.41      675.73     53.68 o 
  -4   7   2      172.66      166.71     10.25 o 
  -3   7   2       13.80        4.94      4.82 o 
  -2   7   2      193.84      169.74      7.13 o 
  -1   7   2     1173.47     1218.82     26.32 o 
   0   7   2      460.44      463.85      9.95 o 
   1   7   2     2609.86     2546.99     37.26 o 
   2   7   2      107.83      104.18      8.23 o 
   3   7   2       31.37       23.19      6.51 o 
   4   7   2       33.02       42.82      7.55 o 
   5   7   2      460.39      475.59     24.89 o 
   6   7   2       34.49       30.45     11.52 o 
   7   7   2       23.59        9.44     14.42 o 
   8   7   2       18.82       15.19     17.12 o 
   9   7   2      362.06      309.36     28.23 o 
  10   7   2       20.30       13.89     22.92 o 
 -10   8   2      509.10      569.00     33.08 o 
  -9   8   2      144.03      149.46     22.90 o 
  -8   8   2     2986.22     3029.53     76.60 o 
  -7   8   2      206.24      218.18     16.04 o 
  -6   8   2      899.56      900.34     33.58 o 
  -5   8   2      602.43      559.55     18.81 o 
  -4   8   2       60.94       50.50     10.48 o 
  -3   8   2      326.44      297.47     11.68 o 
  -2   8   2     1569.29     1526.21     23.60 o 
  -1   8   2      787.05      737.72     26.43 o 
   0   8   2    13491.33    13625.36    177.02 o 
   1   8   2      911.67      899.30     17.49 o 
   2   8   2      887.43      941.51     21.75 o 
   3   8   2      146.34      153.07      9.18 o 
   4   8   2      306.20      250.15     15.64 o 
   5   8   2      158.88      159.40     16.44 o 
   6   8   2     1075.18     1162.76     29.37 o 
   7   8   2       52.06       34.99     16.32 o 
   8   8   2      586.19      567.21     40.23 o 
   9   8   2      121.61       89.08     24.27 o 
 -10   9   2       54.75       21.85     25.43 o 
  -9   9   2      208.49      114.33     25.07 o 
  -8   9   2      171.08      151.00     17.56 o 
  -7   9   2        1.79       -0.75     13.71 o 
  -6   9   2        3.54        2.13     10.30 o 
  -5   9   2      249.24      265.41     12.98 o 
  -4   9   2      124.77      129.61     10.50 o 
  -3   9   2      269.22      257.18     11.68 o 
  -2   9   2       79.63       64.12      7.08 o 
  -1   9   2       34.61       22.84      7.47 o 
   0   9   2     1599.84     1599.33     27.76 o 
   1   9   2        6.12        4.21      8.50 o 
   2   9   2       94.45       88.54      8.50 o 
   3   9   2      507.86      505.54     14.47 o 
   4   9   2       12.43       14.71      8.89 o 
   5   9   2      192.64      197.41     14.58 o 
   6   9   2        4.04        1.07     12.24 o 
   7   9   2        7.43       12.01     18.14 o 
   8   9   2        4.48       -0.01     19.13 o 
   9   9   2       20.77       21.38     24.09 o 
  -9  10   2      932.82      977.10     42.35 o 
  -8  10   2       31.31       27.92     16.88 o 
  -7  10   2      885.63      967.17     48.91 o 
  -6  10   2       14.07        6.06     11.70 o 
  -5  10   2      202.80      214.42     13.13 o 
  -4  10   2       17.86       10.04      9.51 o 
  -3  10   2     1106.36     1026.26     26.91 o 
  -2  10   2       29.29       25.05     10.81 o 
  -1  10   2     1598.60     1633.33     32.31 o 
   0  10   2      405.35      392.97     21.77 o 
   1  10   2     3240.58     3297.48     66.99 o 
   2  10   2       29.84       34.39     10.66 o 
   3  10   2      176.65      146.27     21.30 o 
   4  10   2      134.89      136.19     13.73 o 
   5  10   2      255.59      276.99     26.55 o 
   6  10   2      131.09      127.27     15.42 o 
   7  10   2       61.71       47.82     19.45 o 
   8  10   2       98.31      123.60     25.20 o 
  -8  11   2       71.49       70.15     18.63 o 
  -7  11   2       30.48       18.90     16.34 o 
  -6  11   2       17.45       19.53     13.24 o 
  -5  11   2      105.72      116.89     19.88 o 
  -4  11   2        2.79        4.90     13.07 o 
  -3  11   2        0.41        3.20     12.26 o 
  -2  11   2       15.32       -0.50     11.79 o 
  -1  11   2       48.25       44.42      9.99 o 
   0  11   2      451.92      428.09     15.08 o 
   1  11   2     1275.02     1284.13     35.68 o 
   2  11   2        3.23       -1.21     11.25 o 
   3  11   2        0.23       -1.45     11.88 o 
   4  11   2       19.39       29.42     13.52 o 
   5  11   2       88.02       79.90     34.00 o 
   6  11   2        1.62        5.01     19.34 o 
   7  11   2       26.61       26.01     20.85 o 
   8  11   2       33.18       18.54     23.11 o 
  -8  12   2      612.79      656.62     35.80 o 
  -7  12   2       74.77      102.02     40.23 o 
  -6  12   2      187.81      190.55     23.19 o 
  -5  12   2      158.78      145.11     17.55 o 
  -4  12   2      555.83      600.48     41.45 o 
  -3  12   2      271.43      297.83     18.58 o 
  -2  12   2      447.26      413.37     19.91 o 
  -1  12   2      453.95      448.59     20.41 o 
   0  12   2     1236.01     1277.70     55.42 o 
   1  12   2      404.51      409.54     26.38 o 
   2  12   2      855.77      878.33     26.72 o 
   3  12   2       39.04       34.22     13.57 o 
   4  12   2      400.88      425.20     20.27 o 
   5  12   2       64.99       40.94     19.76 o 
   6  12   2      248.75      297.55     26.94 o 
   7  12   2       61.58       15.96     31.66 o 
  -7  13   2        3.98        8.14     24.51 o 
  -6  13   2       25.88       28.77     23.32 o 
  -5  13   2        9.80        3.69     17.49 o 
  -4  13   2       10.63        6.45     16.14 o 
  -3  13   2       97.41       83.54     16.65 o 
  -2  13   2        3.20        6.58     14.42 o 
  -1  13   2      169.65      145.01     16.59 o 
   0  13   2        2.80       -1.57     13.67 o 
   1  13   2        9.75        9.60     13.40 o 
   2  13   2        0.09       -4.31     14.25 o 
   3  13   2      139.69      112.47     16.37 o 
   4  13   2       10.95       21.27     17.45 o 
   5  13   2      100.18       65.35     22.19 o 
   6  13   2       80.08       81.68     45.28 o 
  -6  14   2       76.75       46.18     24.01 o 
  -5  14   2      515.45      532.38     30.99 o 
  -4  14   2      139.93      144.53     22.29 o 
  -3  14   2      521.51      496.84     29.36 o 
  -2  14   2      175.15      177.71     18.38 o 
  -1  14   2      506.18      552.64     24.46 o 
   0  14   2      101.14      116.98     17.47 o 
   1  14   2      353.12      354.52     21.13 o 
   2  14   2       31.57       26.72     15.90 o 
   3  14   2      196.80      206.71     20.77 o 
   4  14   2       15.15        5.87     21.29 o 
   5  14   2      256.19      184.81     27.56 o 
  -4  15   2       29.04       22.84     20.63 o 
  -3  15   2        1.37        0.81     19.06 o 
  -2  15   2      103.41       85.27     19.99 o 
  -1  15   2      144.62       91.92     18.98 o 
   0  15   2      128.57      110.56     25.19 o 
   1  15   2       50.19       20.14     22.31 o 
   2  15   2       58.14       53.22     19.23 o 
   3  15   2       69.32       39.32     20.53 o 
  -1  16   2        3.70        4.28     20.65 o 
   0  16   2        1.29       -1.05     25.97 o 
 -11   0   3       68.38       62.50     32.83 o 
  -9   0   3       52.92       57.18     23.99 o 
  -7   0   3      356.06      386.56     13.64 o 
  -5   0   3      372.43      385.53     11.73 o 
  -3   0   3      293.33      289.16      8.57 o 
  -1   0   3     1468.83     1452.81     42.57 o 
   3   0   3      907.15      920.72     20.17 o 
   5   0   3      482.51      443.74     23.81 o 
   7   0   3      551.08      605.82     31.75 o 
   9   0   3      516.42      547.32     41.40 o 
 -12   1   3      239.58      217.50     32.60 o 
 -11   1   3      799.11      835.61     65.79 o 
 -10   1   3      870.51      906.47     61.92 o 
  -9   1   3      113.12       86.78     17.72 o 
  -8   1   3     1881.36     1902.66     32.99 o 
  -7   1   3     2016.09     2035.73     41.11 o 
  -6   1   3     1793.41     1713.24     22.48 o 
  -5   1   3     1453.31     1261.38     25.70 o 
  -4   1   3      111.33       97.84      4.31 o 
  -3   1   3     2336.79     2171.59     28.02 o 
  -2   1   3     8281.98     8158.55     95.01 o 
  -1   1   3     6731.29     6497.23    169.20 o 
   0   1   3     1873.57     1868.81     30.04 o 
   1   1   3    10314.52     9762.12    144.14 o 
   2   1   3       21.32       10.92      3.02 o 
   3   1   3     2373.29     2380.08     38.37 o 
   4   1   3     4204.18     4131.59     69.00 o 
   5   1   3      396.26      287.46     20.97 o 
   6   1   3      206.11      198.38     13.64 o 
   7   1   3      438.12      466.29     20.21 o 
   8   1   3      128.83      121.34     15.69 o 
   9   1   3      455.52      439.55     17.83 o 
  10   1   3      264.51      245.57     19.40 o 
 -11   2   3       47.93       26.09     21.76 o 
 -10   2   3        5.79        4.07     18.17 o 
  -9   2   3       85.86       91.70     13.56 o 
  -8   2   3       14.72       12.41      8.72 o 
  -7   2   3       64.18       94.24      7.59 o 
  -6   2   3      185.40      179.22      7.38 o 
  -5   2   3     1615.74     1871.34     23.31 o 
  -4   2   3       56.23       46.25      3.74 o 
  -3   2   3     7086.24     7045.32     83.18 o 
  -2   2   3     1544.13     1543.05     20.33 o 
  -1   2   3      151.78      100.56     14.27 o 
   0   2   3      279.17      283.27      7.87 o 
   1   2   3     5585.99     5411.12     81.75 o 
   2   2   3        4.10       -0.16      3.68 o 
   3   2   3     1150.05     1100.42     23.78 o 
   4   2   3      835.07      766.39     35.94 o 
   5   2   3        6.81       26.58      9.06 o 
   6   2   3       77.10       74.74     11.52 o 
   7   2   3        1.49       -4.39     11.41 o 
   8   2   3       43.16       48.84     12.57 o 
   9   2   3       61.92       46.25     14.91 o 
  10   2   3      137.35      103.02     18.04 o 
 -11   3   3      434.52      472.00     79.64 o 
 -10   3   3      253.58      259.75     23.73 o 
  -9   3   3       16.88       14.52     12.22 o 
  -8   3   3      509.37      528.30     20.78 o 
  -7   3   3      840.42      857.30     27.20 o 
  -6   3   3     1284.51     1254.16     23.27 o 
  -5   3   3     1680.69     1668.34     24.26 o 
  -4   3   3       20.18       34.34      4.56 o 
  -3   3   3      151.36      133.49      5.45 o 
  -2   3   3     3346.00     3449.52     42.04 o 
  -1   3   3     3603.57     3712.14     71.49 o 
   0   3   3      204.17      200.38      6.98 o 
   1   3   3       64.84       60.60      4.82 o 
   2   3   3       94.38      106.67      5.76 o 
   3   3   3     2132.53     2132.09     30.44 o 
   4   3   3       52.27       33.49      6.31 o 
   5   3   3     1357.09     1375.11     29.20 o 
   6   3   3      166.69      147.02     13.14 o 
   7   3   3      656.23      687.28     25.19 o 
   8   3   3       35.65       42.57     12.02 o 
   9   3   3      339.95      326.92     21.29 o 
  10   3   3       89.39       57.37     17.46 o 
 -11   4   3        8.01       13.35     22.55 o 
 -10   4   3       15.26        3.83     15.53 o 
  -9   4   3        3.22       -1.24     12.76 o 
  -8   4   3     1573.72     1506.04     29.15 o 
  -7   4   3        2.12        0.12      7.09 o 
  -6   4   3      263.65      308.16      9.89 o 
  -5   4   3        5.52        2.55      5.22 o 
  -4   4   3     9978.84    10781.90    140.93 o 
  -3   4   3        3.20        2.73      3.86 o 
  -2   4   3      725.34      761.77     12.31 o 
  -1   4   3       60.25       33.72     10.31 o 
   0   4   3     1612.99     1597.05     27.70 o 
   1   4   3       53.98       66.17      7.28 o 
   2   4   3     4422.13     4251.96     66.24 o 
   3   4   3      754.33      727.73     16.14 o 
   4   4   3     7003.01     7943.30    120.11 o 
   5   4   3      613.29      591.19     20.51 o 
   6   4   3        1.76        2.43     10.55 o 
   7   4   3      200.44      210.80     22.95 o 
   8   4   3      120.68      101.17     18.08 o 
   9   4   3      199.82      212.15     18.17 o 
  10   4   3       29.51       18.44     17.66 o 
 -11   5   3      128.71      147.01     38.69 o 
 -10   5   3      229.84      186.44     83.65 o 
  -9   5   3        2.78        4.12     13.59 o 
  -8   5   3       15.18        6.02      9.55 o 
  -7   5   3      142.68      143.90      9.72 o 
  -6   5   3     2153.65     2185.24     31.61 o 
  -5   5   3       10.74        8.07      5.84 o 
  -4   5   3     1480.52     1459.28     21.79 o 
  -3   5   3      199.76      188.03     11.19 o 
  -2   5   3     1838.73     1788.18     24.22 o 
  -1   5   3      132.12      117.26      7.31 o 
   0   5   3     1104.04     1033.59     25.19 o 
   1   5   3       62.89       84.22      6.67 o 
   2   5   3     3125.63     3019.74     49.31 o 
   3   5   3     1858.40     1885.41     33.31 o 
   4   5   3     5710.85     5932.83     79.48 o 
   5   5   3      640.31      633.13     21.94 o 
   6   5   3      873.99      845.13     63.77 o 
   7   5   3       59.84       74.08     16.16 o 
   8   5   3      934.97      961.10     59.98 o 
   9   5   3      162.27      141.90     23.33 o 
  10   5   3      206.17      254.64     26.34 o 
 -11   6   3       48.34       48.26     26.02 o 
 -10   6   3       17.70       23.44     21.10 o 
  -9   6   3      153.00      126.58     20.42 o 
  -8   6   3        3.89        1.29     11.92 o 
  -7   6   3      587.70      622.64     18.20 o 
  -6   6   3      389.24      415.75     18.94 o 
  -5   6   3     1342.46     1411.77     28.03 o 
  -4   6   3      605.55      589.36     14.08 o 
  -3   6   3     1692.13     1694.14     23.81 o 
  -2   6   3      631.06      611.76     12.12 o 
  -1   6   3        2.13        0.32      4.71 o 
   0   6   3      778.16      749.16     17.39 o 
   1   6   3      931.32      963.46     20.59 o 
   2   6   3     1404.17     1355.92     26.48 o 
   3   6   3       21.36       18.23      7.47 o 
   4   6   3     1323.41     1348.47     53.60 o 
   5   6   3      590.76      619.08     40.16 o 
   6   6   3      427.14      409.14     16.06 o 
   7   6   3      150.68      126.09     30.94 o 
   8   6   3      337.19      336.16     24.10 o 
   9   6   3        8.78       -0.37     19.05 o 
  10   6   3       80.89       88.27     33.87 o 
 -10   7   3       88.36       92.96     22.67 o 
  -9   7   3      649.61      723.33     26.76 o 
  -8   7   3        1.88        2.91     13.78 o 
  -7   7   3     1263.65     1246.19     26.71 o 
  -6   7   3     1649.99     1589.37     29.81 o 
  -5   7   3     3161.20     3141.83     47.85 o 
  -4   7   3     1366.16     1360.77     25.19 o 
  -3   7   3     2680.50     2593.54     39.79 o 
  -2   7   3      977.48      975.81     16.36 o 
  -1   7   3     5066.73     5013.76     68.76 o 
   0   7   3      274.60      293.72     11.72 o 
   1   7   3       41.69       37.18      7.38 o 
   2   7   3      784.32      726.19     18.70 o 
   3   7   3     2097.17     2114.11     38.47 o 
   4   7   3      110.60      115.83     12.87 o 
   5   7   3     1486.94     1595.29     28.56 o 
   6   7   3       46.35       29.33     14.62 o 
   7   7   3      186.80      158.12     19.29 o 
   8   7   3      178.86      174.62     22.15 o 
   9   7   3      164.93      138.09     24.41 o 
 -10   8   3        0.87       -5.06     23.40 o 
  -9   8   3       19.28        7.30     16.47 o 
  -8   8   3      542.23      566.12     33.35 o 
  -7   8   3       39.52       25.76     11.64 o 
  -6   8   3       21.51       26.78      9.94 o 
  -5   8   3      271.05      268.37     12.58 o 
  -4   8   3       37.68       28.31      8.18 o 
  -3   8   3       96.29      105.66      9.04 o 
  -2   8   3      982.40     1041.41     35.39 o 
  -1   8   3      219.20      215.60     12.37 o 
   0   8   3      391.58      398.32     14.83 o 
   1   8   3        8.84        6.99      7.65 o 
   2   8   3     1361.26     1327.51     28.14 o 
   3   8   3      260.07      269.69     12.87 o 
   4   8   3      104.19       80.66     11.02 o 
   5   8   3      350.17      356.90     16.90 o 
   6   8   3       68.05       66.74     13.46 o 
   7   8   3       25.77       10.21     16.74 o 
   8   8   3      354.34      338.39     72.24 o 
   9   8   3      113.83      102.38     23.66 o 
 -10   9   3      240.89      297.19     28.75 o 
  -9   9   3       60.95       71.53     19.20 o 
  -8   9   3      159.95      184.61     18.74 o 
  -7   9   3       55.66       31.36     14.53 o 
  -6   9   3     1104.40     1139.10     40.09 o 
  -5   9   3      250.29      246.25     28.40 o 
  -4   9   3     1207.74     1247.57     25.64 o 
  -3   9   3      509.13      546.04     16.85 o 
  -2   9   3      768.84      798.78     30.54 o 
  -1   9   3     1064.05     1057.60     21.49 o 
   0   9   3     3068.93     3099.87     46.60 o 
   1   9   3       35.49       31.73      9.76 o 
   2   9   3     1195.84     1177.47     29.57 o 
   3   9   3      669.30      646.21     17.82 o 
   4   9   3     1059.21     1121.33     46.06 o 
   5   9   3      482.43      472.30     20.03 o 
   6   9   3      472.56      470.86     20.38 o 
   7   9   3      204.49      216.96     22.70 o 
   8   9   3      613.14      617.11     46.90 o 
  -9  10   3       14.83       12.82     19.76 o 
  -8  10   3        6.83        2.69     17.20 o 
  -7  10   3      196.12      176.41     18.60 o 
  -6  10   3       34.69       23.01     11.61 o 
  -5  10   3       41.39       34.41     11.35 o 
  -4  10   3       70.28       60.63     10.93 o 
  -3  10   3       74.93       62.53     10.91 o 
  -2  10   3        6.67        1.88     10.65 o 
  -1  10   3      469.36      459.06     14.54 o 
   0  10   3      718.56      696.95     29.85 o 
   1  10   3       13.81       14.65     10.43 o 
   2  10   3      377.72      354.22     38.15 o 
   3  10   3      157.23      154.90     13.83 o 
   4  10   3      388.03      403.86     22.32 o 
   5  10   3       39.79       33.75     13.88 o 
   6  10   3      160.76      157.38     18.88 o 
   7  10   3      197.05      195.23     24.53 o 
   8  10   3      335.95      383.71     30.29 o 
  -8  11   3       84.48       61.18     19.00 o 
  -7  11   3      341.78      313.46     43.21 o 
  -6  11   3       56.47       32.13     13.66 o 
  -5  11   3      670.92      688.60     26.26 o 
  -4  11   3      184.31      174.56     22.48 o 
  -3  11   3      465.18      515.61     42.58 o 
  -2  11   3      273.10      271.44     26.73 o 
  -1  11   3     1312.72     1332.40     32.25 o 
   0  11   3      376.94      363.13     15.67 o 
   1  11   3     1433.93     1468.86     43.13 o 
   2  11   3      169.22      166.19     14.25 o 
   3  11   3      395.56      455.50     25.14 o 
   4  11   3      231.03      255.53     24.13 o 
   5  11   3      400.72      433.91     45.95 o 
   6  11   3       19.37       17.11     18.90 o 
   7  11   3      220.70      179.57     32.29 o 
  -8  12   3       63.45       20.70     25.54 o 
  -7  12   3       24.61       16.94     22.92 o 
  -6  12   3        6.69       16.20     16.37 o 
  -5  12   3      174.33      193.46     18.03 o 
  -4  12   3      206.49      197.87     15.87 o 
  -3  12   3      180.99      180.13     22.20 o 
  -2  12   3      159.73      147.28     16.05 o 
  -1  12   3      625.43      610.15     26.93 o 
   0  12   3      242.67      210.75     31.80 o 
   1  12   3      810.10      811.73     25.49 o 
   2  12   3       26.38       15.54     13.43 o 
   3  12   3      168.42      159.04     17.17 o 
   4  12   3      149.89      128.15     20.32 o 
   5  12   3      171.50      229.11     23.36 o 
   6  12   3        5.21       -2.00     19.99 o 
  -7  13   3      104.16       96.74     24.89 o 
  -6  13   3      339.73      318.33     23.45 o 
  -5  13   3      140.44      131.00     19.54 o 
  -4  13   3      648.98      673.90     23.33 o 
  -3  13   3       92.97       97.04     17.43 o 
  -2  13   3      699.02      748.65     29.71 o 
  -1  13   3      284.31      262.85     62.68 o 
   0  13   3     2022.80     2112.22     57.65 o 
   1  13   3      143.45      148.67     16.72 o 
   2  13   3      603.94      595.69     33.57 o 
   3  13   3        3.43       -3.67     15.59 o 
   4  13   3      256.18      220.70     43.79 o 
   5  13   3        1.45        3.63     22.57 o 
   6  13   3      138.99      186.57     27.83 o 
  -5  14   3       48.23       31.51     20.75 o 
  -4  14   3       13.04        3.49     16.40 o 
  -3  14   3       28.15        6.92     17.62 o 
  -2  14   3        8.18        2.38     16.28 o 
  -1  14   3        2.81        2.88     15.54 o 
   0  14   3      123.02       99.55     21.90 o 
   1  14   3      165.43      116.03     22.68 o 
   2  14   3        0.84        1.52     16.95 o 
   3  14   3      125.26      121.00     19.06 o 
   4  14   3        2.54       -5.27     22.43 o 
  -4  15   3        1.65        5.06     17.41 o 
  -3  15   3      202.46      204.62     22.96 o 
  -2  15   3       30.07       18.54     19.43 o 
  -1  15   3      238.95      216.76     22.14 o 
   0  15   3       85.61       72.35     25.09 o 
   1  15   3      815.24      680.05     47.80 o 
   2  15   3       51.08       40.91     19.71 o 
   3  15   3      154.35      162.16     27.37 o 
 -12   0   4      913.95      834.63     59.17 o 
 -10   0   4      734.46      920.77     51.23 o 
  -8   0   4     3731.60     3633.56     78.28 o 
  -6   0   4     8427.33     8503.48    158.19 o 
  -4   0   4     1924.23     2784.87     58.03 o 
  -2   0   4    15030.74    15256.02    392.15 o 
   0   0   4       14.69       14.43      7.22 o 
   2   0   4      162.52      224.11     23.59 o 
   4   0   4      258.09      377.18     21.83 o 
   6   0   4      331.64      312.33     22.82 o 
   8   0   4        4.15       -1.62     20.47 o 
  10   0   4       17.85       18.91     22.11 o 
 -12   1   4        0.40       -3.91     26.34 o 
 -11   1   4       44.08       36.86     22.31 o 
 -10   1   4       42.56       25.16     23.00 o 
  -9   1   4      123.02       89.24     16.57 o 
  -8   1   4      268.57      285.34     11.40 o 
  -7   1   4      286.90      259.14     10.03 o 
  -6   1   4      211.73      220.73      7.42 o 
  -5   1   4       56.27       55.34      4.91 o 
  -4   1   4      485.78      566.72     12.17 o 
  -3   1   4      918.33      880.53     14.16 o 
  -2   1   4     2599.92     2529.50     51.12 o 
  -1   1   4      371.63      393.10     13.36 o 
   0   1   4       59.71       67.37     11.18 o 
   1   1   4       23.03       29.93      4.42 o 
   2   1   4      219.28      263.65     12.39 o 
   3   1   4     2329.00     2213.01     31.40 o 
   4   1   4      168.84      192.88      8.08 o 
   5   1   4      390.46      357.61     16.07 o 
   6   1   4        5.23        1.71     11.09 o 
   7   1   4      162.68      159.07     15.77 o 
   8   1   4       79.30       52.10     15.56 o 
   9   1   4      303.67      228.61     60.04 o 
  10   1   4        8.10        5.84     16.58 o 
 -11   2   4     1113.54     1126.01     43.19 o 
 -10   2   4        8.03        0.69     19.77 o 
  -9   2   4      187.87      231.58     32.33 o 
  -8   2   4        8.78        3.41      8.38 o 
  -7   2   4     1819.08     1817.87     27.76 o 
  -6   2   4       30.20       29.57      6.70 o 
  -5   2   4       42.81       65.08      7.05 o 
  -4   2   4      246.33      259.26      7.80 o 
  -3   2   4     3855.49     3586.17     44.74 o 
  -2   2   4       35.64       18.49      9.88 o 
  -1   2   4     2557.61     2455.17     39.91 o 
   0   2   4      217.52      232.09      7.70 o 
   1   2   4     1718.81     1601.07     27.47 o 
   2   2   4      486.14      524.31     12.32 o 
   3   2   4     7051.32     6961.01     90.95 o 
   4   2   4       58.63       63.01      7.88 o 
   5   2   4      738.14      601.52     44.51 o 
   6   2   4       39.37       35.67     15.20 o 
   7   2   4      423.08      454.83     22.28 o 
   8   2   4      172.32      152.40     20.43 o 
   9   2   4      614.85      624.54     23.56 o 
  10   2   4        1.84        1.72     17.82 o 
 -11   3   4      122.78       91.66     24.76 o 
 -10   3   4        0.47       -3.43     19.32 o 
  -9   3   4      121.50      106.42     20.28 o 
  -8   3   4        1.64        2.27      8.59 o 
  -7   3   4        0.61        2.18      7.10 o 
  -6   3   4     1195.17     1248.56     23.37 o 
  -5   3   4      372.53      447.99     18.15 o 
  -4   3   4     1611.27     1700.80     25.69 o 
  -3   3   4      950.49     1057.93     15.97 o 
  -2   3   4     1568.50     1560.56     41.13 o 
  -1   3   4      742.17      841.66     17.92 o 
   0   3   4     4131.91     4277.63     66.47 o 
   1   3   4      388.80      394.38     11.26 o 
   2   3   4     4536.52     4540.48     70.41 o 
   3   3   4        1.23        0.06      4.50 o 
   4   3   4     1228.02     1243.97     24.73 o 
   5   3   4        1.13        1.05      9.54 o 
   6   3   4      613.04      639.88     26.25 o 
   7   3   4      142.37      154.25     16.48 o 
   8   3   4      926.71      912.31     32.21 o 
   9   3   4      109.49      113.62     20.88 o 
  10   3   4       53.13       49.60     18.71 o 
 -11   4   4       32.39       26.03     24.14 o 
 -10   4   4      633.22      659.43     25.54 o 
  -9   4   4        0.77        1.47     11.45 o 
  -8   4   4     1269.82     1273.16     26.57 o 
  -7   4   4       38.34       30.94      8.14 o 
  -6   4   4     2534.79     2525.73     35.30 o 
  -5   4   4        0.43        2.67      5.69 o 
  -4   4   4      445.49      404.80     20.19 o 
  -3   4   4      176.58      197.75      6.94 o 
  -2   4   4     5694.14     5856.02     78.11 o 
  -1   4   4      259.96      273.69      9.09 o 
   0   4   4     3010.97     3122.02     50.46 o 
   1   4   4       77.60       68.29     16.72 o 
   2   4   4     2363.45     2227.68     45.29 o 
   3   4   4      103.09       93.82     13.99 o 
   4   4   4     2161.57     1975.97     52.58 o 
   5   4   4        7.96       14.03     10.46 o 
   6   4   4      542.89      594.78     53.30 o 
   7   4   4       37.55       26.63     13.39 o 
   8   4   4     1125.04     1038.47     51.77 o 
   9   4   4        2.07       13.01     20.01 o 
  10   4   4      312.49      312.85     25.98 o 
 -11   5   4        1.27       -6.04     36.17 o 
 -10   5   4       56.02       61.63     20.96 o 
  -9   5   4      207.78      177.36     16.83 o 
  -8   5   4       31.68       23.67      9.72 o 
  -7   5   4      205.83      198.11     10.43 o 
  -6   5   4      146.82      138.42     17.32 o 
  -5   5   4      367.10      390.94     10.88 o 
  -4   5   4       46.92       41.40      6.85 o 
  -3   5   4     1238.34     1290.14     20.97 o 
  -2   5   4     1722.26     1748.72     37.06 o 
  -1   5   4     2524.84     2598.77     43.44 o 
   0   5   4      222.65      196.31     16.11 o 
   1   5   4       16.97       23.46      5.99 o 
   2   5   4      114.32      122.42      8.34 o 
   3   5   4      831.09      812.54     18.87 o 
   4   5   4     1127.61     1107.79     24.17 o 
   5   5   4      502.44      516.20     16.33 o 
   6   5   4      101.20       78.77     13.68 o 
   7   5   4      205.45      174.74     17.25 o 
   8   5   4        3.79        3.55     16.59 o 
   9   5   4      248.09      279.88     38.60 o 
 -11   6   4      456.49      422.71     41.22 o 
 -10   6   4        4.75        0.03     20.26 o 
  -9   6   4      889.08      941.42     39.09 o 
  -8   6   4        7.03        6.99     13.00 o 
  -7   6   4     3723.61     3638.95    101.77 o 
  -6   6   4       69.30       64.45      9.26 o 
  -5   6   4     5045.40     5123.71     64.50 o 
  -4   6   4       81.99       68.32      7.85 o 
  -3   6   4     2407.01     2471.97     33.04 o 
  -2   6   4      610.09      605.59     13.52 o 
  -1   6   4    13874.49    13994.18    181.18 o 
   0   6   4       60.74       56.59      9.92 o 
   1   6   4     2149.66     2152.51     44.32 o 
   2   6   4       32.36       30.26      7.49 o 
   3   6   4     1556.02     1566.67     41.82 o 
   4   6   4      313.50      322.17     18.17 o 
   5   6   4     1136.00     1216.43     34.07 o 
   6   6   4       40.01       30.05     14.09 o 
   7   6   4      626.71      647.95     28.46 o 
   8   6   4       93.14       65.44     18.77 o 
   9   6   4      306.67      302.21     63.99 o 
 -10   7   4       61.77       23.70     22.70 o 
  -9   7   4       82.91       34.14     16.63 o 
  -8   7   4      331.68      274.63     59.91 o 
  -7   7   4        4.25        1.30     10.66 o 
  -6   7   4      135.07      138.37     11.45 o 
  -5   7   4      328.42      291.28     12.49 o 
  -4   7   4      756.17      737.77     18.16 o 
  -3   7   4       74.10       67.97      7.81 o 
  -2   7   4      804.18      789.38     16.71 o 
  -1   7   4      393.73      371.43     14.81 o 
   0   7   4      844.83      875.06     20.84 o 
   1   7   4       14.95       11.48      7.42 o 
   2   7   4      872.44      852.36     21.11 o 
   3   7   4      252.26      254.86     13.82 o 
   4   7   4      856.41      972.86     50.87 o 
   5   7   4      404.15      427.02     27.18 o 
   6   7   4      107.11      116.08     24.26 o 
   7   7   4       55.63       49.94     24.26 o 
   8   7   4      963.80      907.61     70.89 o 
   9   7   4       21.94       14.94     21.30 o 
 -10   8   4      441.45      386.56     41.04 o 
  -9   8   4        4.68        1.90     17.14 o 
  -8   8   4      175.34      210.51     17.52 o 
  -7   8   4       18.75        5.21     11.33 o 
  -6   8   4     1294.53     1339.43     27.83 o 
  -5   8   4      136.36      138.61     11.62 o 
  -4   8   4     4713.40     4715.39     68.05 o 
  -3   8   4       29.95       39.46      8.48 o 
  -2   8   4     3172.75     3241.14     43.03 o 
  -1   8   4       75.70       74.34      7.88 o 
   0   8   4     2805.98     3017.53     63.56 o 
   1   8   4      305.85      273.25     17.81 o 
   2   8   4     2861.42     2805.54     54.58 o 
   3   8   4       22.10       12.80      9.60 o 
   4   8   4     3685.32     4027.14    106.74 o 
   5   8   4       65.68       66.18     14.90 o 
   6   8   4      251.93      239.09     20.04 o 
   7   8   4       11.19       11.21     17.54 o 
   8   8   4      967.51      990.32     44.51 o 
  -9   9   4      141.01      104.42     19.62 o 
  -8   9   4      489.90      486.24     23.84 o 
  -7   9   4      320.89      328.55     16.95 o 
  -6   9   4       35.64       21.82     10.64 o 
  -5   9   4      295.88      276.25     13.55 o 
  -4   9   4        7.26       18.41     10.70 o 
  -3   9   4      942.06      935.23     21.70 o 
  -2   9   4      354.00      341.86     15.93 o 
  -1   9   4     1866.14     1934.99     58.10 o 
   0   9   4      142.93      142.87     19.16 o 
   1   9   4     1455.79     1445.21     31.24 o 
   2   9   4      151.40      142.52     12.54 o 
   3   9   4      412.38      348.92     16.05 o 
   4   9   4      141.13      130.78     13.94 o 
   5   9   4      158.14      183.60     20.08 o 
   6   9   4        2.03       -1.60     17.07 o 
   7   9   4      472.48      434.38     27.69 o 
   8   9   4       32.17       35.50     23.21 o 
  -9  10   4       75.33       84.93     20.83 o 
  -8  10   4       24.94       12.71     16.93 o 
  -7  10   4      139.12      128.77     21.51 o 
  -6  10   4      117.18       73.20     13.09 o 
  -5  10   4     1480.87     1467.20     43.78 o 
  -4  10   4       89.35       80.46     11.71 o 
  -3  10   4      492.33      494.54     19.94 o 
  -2  10   4        4.60        3.43     11.19 o 
  -1  10   4     1172.27     1250.05     26.09 o 
   0  10   4      113.43      104.35     11.99 o 
   1  10   4      122.41      130.51     12.87 o 
   2  10   4      212.31      217.10     14.66 o 
   3  10   4      969.24     1033.55     27.76 o 
   4  10   4      403.75      473.43     27.01 o 
   5  10   4      620.84      641.07     24.06 o 
   6  10   4      125.55      142.38     20.56 o 
   7  10   4      592.45      641.24     33.00 o 
  -8  11   4      174.42      134.63     20.67 o 
  -7  11   4       54.67       44.39     14.74 o 
  -6  11   4       11.17       14.28     13.12 o 
  -5  11   4      193.56      153.01     16.96 o 
  -4  11   4        4.22        2.08     13.24 o 
  -3  11   4       24.46        8.28     13.52 o 
  -2  11   4       91.62       70.20     13.57 o 
  -1  11   4      319.69      356.95     17.92 o 
   0  11   4       10.78        2.29     11.72 o 
   1  11   4       44.93       16.47     12.30 o 
   2  11   4      115.84      104.18     20.50 o 
   3  11   4       61.92       61.72     13.79 o 
   4  11   4      217.78      230.56     21.34 o 
   5  11   4      241.99      278.53     25.48 o 
   6  11   4      109.40       88.75     31.57 o 
   7  11   4        3.91       10.73     32.92 o 
  -7  12   4       69.71       57.48     23.01 o 
  -6  12   4      278.17      240.63     20.75 o 
  -5  12   4      347.64      399.55     22.42 o 
  -4  12   4      411.44      374.65     21.57 o 
  -3  12   4      178.06      136.53     16.97 o 
  -2  12   4      295.78      294.86     30.70 o 
  -1  12   4      426.66      489.36     59.33 o 
   0  12   4      149.35      131.93     51.59 o 
   1  12   4      150.66      111.31     14.73 o 
   2  12   4      354.62      387.91     19.98 o 
   3  12   4      171.49      137.51     20.84 o 
   4  12   4      721.24      747.09     69.99 o 
   5  12   4      180.82      196.16     22.99 o 
   6  12   4      224.42      160.36     32.83 o 
  -6  13   4       11.12        4.04     18.74 o 
  -5  13   4       53.24       48.62     18.83 o 
  -4  13   4       57.35       41.97     16.52 o 
  -3  13   4       94.99       91.49     17.60 o 
  -2  13   4        0.20       -2.03     15.62 o 
  -1  13   4       16.06       32.37     20.57 o 
   0  13   4      299.75      290.34     35.99 o 
   1  13   4      303.24      277.80     34.99 o 
   2  13   4        0.28        2.71     15.56 o 
   3  13   4      324.06      328.69     26.58 o 
   4  13   4       64.26       24.34     22.05 o 
   5  13   4       21.48        9.76     22.89 o 
  -5  14   4      260.06      279.46     23.91 o 
  -4  14   4      113.40      101.60     20.85 o 
  -3  14   4      212.38      225.75     31.38 o 
  -2  14   4       41.57       30.50     17.68 o 
  -1  14   4       29.31       38.78     23.35 o 
   0  14   4      335.43      266.76     47.03 o 
   1  14   4      130.75      142.12     24.39 o 
   2  14   4       40.65       11.49     17.66 o 
   3  14   4      407.71      420.64     29.95 o 
   4  14   4       35.41       22.75     23.73 o 
  -3  15   4       11.43        5.02     17.71 o 
  -2  15   4       23.52       16.85     20.11 o 
  -1  15   4        6.89        2.03     25.70 o 
   0  15   4        9.46        3.00     22.94 o 
   1  15   4        7.87        3.29     26.33 o 
   2  15   4      274.76      260.27     30.25 o 
 -11   0   5      151.86      123.20     36.26 o 
  -9   0   5      472.24      490.40     26.65 o 
  -7   0   5     1014.60     1034.26     24.59 o 
  -5   0   5     1284.24     1355.59     26.72 o 
  -3   0   5     4939.19     4878.29    134.02 o 
  -1   0   5    13335.42    13888.72    358.24 o 
   1   0   5     2309.77     2157.16     50.55 o 
   3   0   5     5664.44     5568.13    104.44 o 
   5   0   5     2263.53     2237.12     71.88 o 
   7   0   5      482.42      466.11     32.29 o 
 -11   1   5      172.01      150.64     68.37 o 
 -10   1   5      369.66      320.01     45.86 o 
  -9   1   5     1283.06     1256.67     39.99 o 
  -8   1   5     1038.68     1124.75     25.43 o 
  -7   1   5     2692.94     2740.00     38.42 o 
  -6   1   5     3135.52     3027.73     36.69 o 
  -5   1   5     3227.63     3378.04     48.34 o 
  -4   1   5     1438.34     1486.97     25.41 o 
  -3   1   5     9520.71     9731.06    181.22 o 
  -2   1   5     1432.86     1314.30     31.25 o 
  -1   1   5    18883.73    18908.38    342.60 o 
   0   1   5     4667.18     4464.84     91.63 o 
   1   1   5     2769.48     2518.30     41.24 o 
   2   1   5     1350.90     1309.70     23.86 o 
   3   1   5     3161.58     3174.90     44.27 o 
   4   1   5      743.92      727.47     27.28 o 
   5   1   5     1301.45     1275.04     34.02 o 
   6   1   5      298.85      321.97     22.10 o 
   7   1   5      188.08      152.75     17.09 o 
   8   1   5      698.26      560.33     65.61 o 
   9   1   5      340.32      273.68     40.68 o 
  10   1   5       25.37       17.65     19.21 o 
 -11   2   5        1.96        3.72     22.96 o 
 -10   2   5      123.58       95.29     20.64 o 
  -9   2   5      408.08      373.50     19.34 o 
  -8   2   5      583.74      562.10     25.01 o 
  -7   2   5     1294.75     1355.11     23.59 o 
  -6   2   5     1526.43     1514.68     24.16 o 
  -5   2   5     1523.36     1638.10     24.71 o 
  -4   2   5     1281.92     1273.11     19.98 o 
  -3   2   5     2611.74     2689.31     45.96 o 
  -2   2   5     1942.69     1888.37     32.79 o 
  -1   2   5    10102.83    10468.50    156.64 o 
   0   2   5     3546.19     3370.74     53.84 o 
   1   2   5     4125.36     3999.70     66.44 o 
   2   2   5      992.46      959.77     16.99 o 
   3   2   5       57.18       70.56      5.99 o 
   4   2   5      780.78      732.27     23.78 o 
   5   2   5      410.02      463.45     29.45 o 
   6   2   5      246.62      250.66     17.58 o 
   7   2   5      161.48      157.23     19.66 o 
   8   2   5     1515.21     1414.26     94.84 o 
   9   2   5       18.79       12.76     19.98 o 
  10   2   5      112.44      103.15     19.76 o 
 -11   3   5      363.68      329.03     46.90 o 
 -10   3   5      255.47      223.99     25.03 o 
  -9   3   5      373.65      342.01     16.63 o 
  -8   3   5     1004.62     1026.76     31.21 o 
  -7   3   5     1128.49     1100.33     22.04 o 
  -6   3   5      939.35      926.75     24.17 o 
  -5   3   5      383.04      368.93     16.52 o 
  -4   3   5     2330.19     2400.16     36.93 o 
  -3   3   5     1894.54     1887.64     31.76 o 
  -2   3   5     1561.08     1570.50     36.47 o 
  -1   3   5     1626.37     1602.00     28.82 o 
   0   3   5     2551.16     2452.39     40.97 o 
   1   3   5       42.78       39.56      6.31 o 
   2   3   5     1526.55     1554.00     41.01 o 
   3   3   5     2174.56     2139.89     32.06 o 
   4   3   5     1160.37     1169.43     39.90 o 
   5   3   5      241.02      217.49     15.52 o 
   6   3   5      124.04      139.96     15.66 o 
   7   3   5      198.80      182.91     18.19 o 
   8   3   5     1504.06     1376.37     41.59 o 
   9   3   5      304.33      265.34     34.99 o 
 -11   4   5       68.51       48.07     35.08 o 
 -10   4   5       22.26       -1.89     21.24 o 
  -9   4   5       59.90       49.85     12.61 o 
  -8   4   5       33.66       24.76      9.28 o 
  -7   4   5      371.40      387.84     13.97 o 
  -6   4   5      568.79      558.13     15.96 o 
  -5   4   5       63.24       55.08      6.71 o 
  -4   4   5     1764.12     1826.90     30.13 o 
  -3   4   5      947.17      923.21     23.61 o 
  -2   4   5      408.06      379.88     17.00 o 
  -1   4   5     3145.55     3129.40     51.37 o 
   0   4   5       97.93       90.93      7.42 o 
   1   4   5     1427.45     1366.76     26.27 o 
   2   4   5      410.96      450.86     13.29 o 
   3   4   5     1782.36     1744.11     31.53 o 
   4   4   5      261.57      333.61     18.76 o 
   5   4   5      647.98      625.89     50.91 o 
   6   4   5       11.73        6.89     12.49 o 
   7   4   5      803.40      821.23     39.19 o 
   8   4   5      551.30      399.58     24.44 o 
   9   4   5      485.91      448.93     29.58 o 
 -11   5   5      109.02       69.00     36.89 o 
 -10   5   5      199.92      203.52     23.86 o 
  -9   5   5       60.17       55.48     16.17 o 
  -8   5   5      788.22      871.35     23.18 o 
  -7   5   5      580.01      607.65     15.63 o 
  -6   5   5     1174.99     1214.41     21.81 o 
  -5   5   5       95.30       96.27      7.78 o 
  -4   5   5       29.65       23.11      6.95 o 
  -3   5   5      669.69      645.27     14.25 o 
  -2   5   5     5933.84     5897.19    125.62 o 
  -1   5   5     2007.74     2118.86     37.33 o 
   0   5   5     1053.66      982.21     21.41 o 
   1   5   5     1632.81     1589.32     36.70 o 
   2   5   5     1396.86     1412.28     28.71 o 
   3   5   5      479.90      487.79     14.85 o 
   4   5   5     1000.07      969.63     23.16 o 
   5   5   5      243.21      252.09     17.81 o 
   6   5   5      429.86      438.85     21.87 o 
   7   5   5      551.46      543.56     46.36 o 
   8   5   5       27.27        6.67     26.43 o 
   9   5   5       76.92       56.87     22.84 o 
 -11   6   5       51.28       12.54     38.60 o 
 -10   6   5      150.07      173.78     23.49 o 
  -9   6   5      104.51      106.01     17.12 o 
  -8   6   5      438.91      443.80     18.90 o 
  -7   6   5      158.07      166.73     11.82 o 
  -6   6   5      418.00      390.02     14.62 o 
  -5   6   5      581.33      566.24     15.80 o 
  -4   6   5      189.00      167.38     17.82 o 
  -3   6   5      537.18      547.05     17.08 o 
  -2   6   5     2847.31     2754.33     55.39 o 
  -1   6   5      536.18      554.66     15.78 o 
   0   6   5      417.83      427.60     24.66 o 
   1   6   5      162.57      141.77     14.02 o 
   2   6   5      588.21      580.16     17.16 o 
   3   6   5        2.44        4.49      8.34 o 
   4   6   5      671.29      597.10     22.38 o 
   5   6   5       10.98        8.29     12.35 o 
   6   6   5      171.42      178.75     17.84 o 
   7   6   5      110.49      104.89     27.06 o 
   8   6   5      100.37       97.82     20.63 o 
   9   6   5        4.19        1.02     21.34 o 
 -10   7   5       87.75       86.21     20.08 o 
  -9   7   5       99.76      103.31     17.69 o 
  -8   7   5      449.02      430.67     18.03 o 
  -7   7   5     1304.38     1304.93     42.00 o 
  -6   7   5       96.67       79.86     11.01 o 
  -5   7   5      456.61      476.54     20.74 o 
  -4   7   5       95.58       96.35     10.01 o 
  -3   7   5      173.95      156.45     11.52 o 
  -2   7   5      891.56      885.76     22.17 o 
  -1   7   5      153.81      123.24     14.81 o 
   0   7   5      133.64      139.07     14.05 o 
   1   7   5      366.88      370.11     13.92 o 
   2   7   5      118.48      124.96     10.73 o 
   3   7   5      297.91      282.33     17.76 o 
   4   7   5      186.85      167.70     16.36 o 
   5   7   5        6.30        9.11     13.36 o 
   6   7   5       11.02        6.60     15.74 o 
   7   7   5       92.81       70.62     27.33 o 
   8   7   5       28.52       25.95     20.09 o 
 -10   8   5       32.70       14.72     20.58 o 
  -9   8   5        6.04       -1.19     17.01 o 
  -8   8   5       19.16        5.78     13.27 o 
  -7   8   5      182.13      167.47     14.03 o 
  -6   8   5       71.32       64.22     12.12 o 
  -5   8   5       69.93       55.33     10.24 o 
  -4   8   5      718.76      746.85     19.49 o 
  -3   8   5        6.81        1.20      9.74 o 
  -2   8   5      363.06      356.82     15.15 o 
  -1   8   5       10.92        1.56      8.69 o 
   0   8   5      146.71      136.46     10.72 o 
   1   8   5       20.11       11.65      9.47 o 
   2   8   5     1178.54     1224.51     35.05 o 
   3   8   5      142.54      120.10     15.61 o 
   4   8   5      898.56      941.42     38.69 o 
   5   8   5       12.69        6.60     13.77 o 
   6   8   5      341.76      377.72     32.38 o 
   7   8   5      198.57      189.74     34.00 o 
   8   8   5      117.10      135.79     25.33 o 
  -9   9   5        0.48       -3.47     18.11 o 
  -8   9   5      128.85      117.78     18.23 o 
  -7   9   5      257.67      253.28     16.27 o 
  -6   9   5      553.19      520.49     18.68 o 
  -5   9   5      173.08      197.36     13.34 o 
  -4   9   5      236.99      248.88     13.55 o 
  -3   9   5      252.97      228.33     14.59 o 
  -2   9   5     1317.83     1354.85     31.80 o 
  -1   9   5        5.08        1.86      9.65 o 
   0   9   5      241.58      258.76     14.30 o 
   1   9   5      712.83      704.50     21.15 o 
   2   9   5      665.04      683.54     21.09 o 
   3   9   5     1217.92     1165.40     52.58 o 
   4   9   5      589.35      625.31     90.78 o 
   5   9   5       56.29       45.34     18.46 o 
   6   9   5       99.31       76.53     20.25 o 
   7   9   5      229.32      237.89     26.71 o 
  -9  10   5        1.86        2.73     19.76 o 
  -8  10   5       22.18       22.97     17.87 o 
  -7  10   5        1.45       -0.42     13.87 o 
  -6  10   5       57.59       41.90     12.42 o 
  -5  10   5       42.29       42.01     13.93 o 
  -4  10   5       36.82       35.33     11.11 o 
  -3  10   5      288.69      275.98     16.15 o 
  -2  10   5      290.74      292.97     28.95 o 
  -1  10   5      283.49      283.11     45.68 o 
   0  10   5       41.95       41.01     12.10 o 
   1  10   5       47.37       34.39     11.68 o 
   2  10   5      657.26      650.59     45.05 o 
   3  10   5      759.59      716.60     48.30 o 
   4  10   5      929.31      919.00     35.67 o 
   5  10   5        9.79        3.35     15.53 o 
   6  10   5      292.45      317.26     27.34 o 
   7  10   5       77.28       47.56     23.57 o 
  -8  11   5        9.00       12.06     18.74 o 
  -7  11   5      157.46      124.02     16.32 o 
  -6  11   5      195.62      146.84     18.29 o 
  -5  11   5      430.09      416.76     25.07 o 
  -4  11   5       22.69        9.79     14.39 o 
  -3  11   5      186.05      192.82     18.83 o 
  -2  11   5       90.77       92.88     15.08 o 
  -1  11   5      539.37      561.61     26.98 o 
   0  11   5        1.15       -2.17     12.73 o 
   1  11   5      274.74      270.80     26.22 o 
   2  11   5      568.65      605.00     22.65 o 
   3  11   5      653.67      682.02     69.49 o 
   4  11   5      100.56       98.39     20.40 o 
   5  11   5      453.76      539.16     30.70 o 
   6  11   5      107.41      103.81     33.91 o 
  -7  12   5       66.22       81.31     19.69 o 
  -6  12   5        5.82        4.18     17.02 o 
  -5  12   5      440.89      420.82     22.34 o 
  -4  12   5       39.40       31.69     16.53 o 
  -3  12   5      157.82      142.32     22.11 o 
  -2  12   5       11.88       12.11     14.92 o 
  -1  12   5      166.11      146.26     39.01 o 
   0  12   5       30.72       25.16     18.09 o 
   1  12   5       64.86       82.84     15.59 o 
   2  12   5      123.78      125.84     17.28 o 
   3  12   5      652.51      636.74     30.75 o 
   4  12   5        6.43       10.74     18.90 o 
   5  12   5      221.17      243.76     27.03 o 
  -6  13   5      254.49      251.37     24.02 o 
  -5  13   5       31.83       37.36     18.02 o 
  -4  13   5      503.62      522.89     25.00 o 
  -3  13   5       31.05       17.59     16.78 o 
  -2  13   5      214.29      214.23     20.97 o 
  -1  13   5       26.12        5.18     21.02 o 
   0  13   5      141.08      148.31     23.69 o 
   1  13   5        1.22        1.07     19.54 o 
   2  13   5       79.01       70.61     18.19 o 
   3  13   5      106.91       93.76     21.26 o 
   4  13   5      193.58      149.67     25.22 o 
  -5  14   5       41.53       26.34     19.09 o 
  -4  14   5       63.69       56.28     20.69 o 
  -3  14   5       36.91       21.93     20.43 o 
  -2  14   5        8.40        5.03     19.81 o 
  -1  14   5        5.72        3.15     22.09 o 
   0  14   5       39.70       24.83     22.25 o 
   1  14   5       90.07      119.83     39.10 o 
   2  14   5       83.73       73.04     19.20 o 
   3  14   5       14.04       13.71     23.05 o 
  -2  15   5       44.28       49.73     31.55 o 
  -1  15   5      124.72       85.38     28.02 o 
   0  15   5       39.18       37.94     27.28 o 
   1  15   5        5.26        3.06     25.40 o 
 -10   0   6      997.96      938.26     52.76 o 
  -8   0   6     2799.88     2741.67    124.10 o 
  -6   0   6      823.02      822.03     37.88 o 
  -4   0   6     4079.25     4054.75    116.53 o 
  -2   0   6     2433.76     2378.99     71.79 o 
   0   0   6      431.25      430.21     22.01 o 
   2   0   6     1077.13     1050.35     26.43 o 
   4   0   6      179.62      164.33     18.49 o 
   6   0   6       12.06        4.33     16.96 o 
   8   0   6      953.97      943.13     49.15 o 
 -11   1   6       87.69       82.21     24.71 o 
 -10   1   6      195.17      198.65     22.49 o 
  -9   1   6       86.91       66.81     14.88 o 
  -8   1   6      805.74      816.38     21.80 o 
  -7   1   6     1109.68     1088.02     23.18 o 
  -6   1   6      662.40      687.05     15.37 o 
  -5   1   6      269.05      257.81     11.10 o 
  -4   1   6     1722.67     1760.31     34.22 o 
  -3   1   6     1062.57     1081.95     29.18 o 
  -2   1   6      643.94      696.89     33.01 o 
  -1   1   6     2567.82     2561.96     53.54 o 
   0   1   6     1231.74     1132.42    101.60 o 
   1   1   6     2015.53     1868.49     32.98 o 
   2   1   6      393.34      382.55     10.35 o 
   3   1   6      933.75      952.19     21.22 o 
   4   1   6       37.09       25.61     11.63 o 
   5   1   6      681.04      725.20     26.69 o 
   6   1   6        2.02        0.15     13.52 o 
   7   1   6      883.87      845.81     31.08 o 
   8   1   6      896.24      920.22     78.11 o 
   9   1   6      211.85      187.92     23.61 o 
 -11   2   6      250.42      289.14     29.04 o 
 -10   2   6        0.29        3.38     19.73 o 
  -9   2   6      865.79      841.65     38.35 o 
  -8   2   6        8.95        3.25      8.85 o 
  -7   2   6     4394.68     4496.07     58.82 o 
  -6   2   6       40.17       28.26      7.25 o 
  -5   2   6     1497.96     1514.90     27.35 o 
  -4   2   6       46.78       50.61     10.55 o 
  -3   2   6     6722.51     6565.66    126.34 o 
  -2   2   6      249.08      214.98      9.44 o 
  -1   2   6    12358.69    12615.64    188.70 o 
   0   2   6      853.21      842.31     18.82 o 
   1   2   6     5106.27     4662.28     73.40 o 
   2   2   6      247.94      261.03      9.15 o 
   3   2   6     2355.71     2415.91     42.28 o 
   4   2   6      322.85      325.00     16.83 o 
   5   2   6     1127.73     1111.59     33.31 o 
   6   2   6       38.11       15.39     14.44 o 
   7   2   6      814.64      811.55     30.31 o 
   8   2   6       76.10       49.37     19.07 o 
   9   2   6      282.05      240.51     49.74 o 
 -11   3   6       10.44        1.27     23.78 o 
 -10   3   6       12.76       15.20     16.01 o 
  -9   3   6      331.40      267.66     15.94 o 
  -8   3   6      125.13      145.06     11.35 o 
  -7   3   6      297.21      334.51     21.61 o 
  -6   3   6      244.96      266.10     10.54 o 
  -5   3   6       31.57       41.91      7.93 o 
  -4   3   6      821.04      824.68     20.63 o 
  -3   3   6     2399.02     2352.98    111.34 o 
  -2   3   6     5046.63     4962.49     78.24 o 
  -1   3   6     6257.98     6544.39    101.03 o 
   0   3   6       59.81       51.07      6.91 o 
   1   3   6     1730.64     1612.16     29.97 o 
   2   3   6     3546.30     3532.33     57.50 o 
   3   3   6     1376.69     1307.13     26.96 o 
   4   3   6     2678.18     2521.64     56.19 o 
   5   3   6     1196.41     1219.66     34.89 o 
   6   3   6      452.66      456.60     22.82 o 
   7   3   6      295.50      337.59     21.95 o 
   8   3   6      417.15      454.38     33.42 o 
   9   3   6      502.34      450.24     42.21 o 
 -11   4   6       43.45       73.51     37.07 o 
 -10   4   6      139.17      190.48     28.40 o 
  -9   4   6      215.76      196.17     14.16 o 
  -8   4   6      981.38     1013.82     22.18 o 
  -7   4   6       66.76       90.29      9.76 o 
  -6   4   6     1914.02     1977.18     30.37 o 
  -5   4   6        3.59        0.61      7.36 o 
  -4   4   6     1953.72     1817.24     35.82 o 
  -3   4   6      501.66      464.45     14.18 o 
  -2   4   6     3992.11     3884.40     63.19 o 
  -1   4   6     2797.03     2931.42     49.33 o 
   0   4   6     1851.10     1771.73     52.94 o 
   1   4   6      303.33      321.86     12.01 o 
   2   4   6     3753.83     3833.42     62.50 o 
   3   4   6       59.96       52.77     11.25 o 
   4   4   6     2953.68     3070.80     85.73 o 
   5   4   6      479.77      496.45     21.91 o 
   6   4   6      883.05      878.22     30.98 o 
   7   4   6        2.78        5.41     15.43 o 
   8   4   6      725.68      771.79     31.57 o 
   9   4   6      296.56      283.38     38.96 o 
 -11   5   6       21.03       24.80     37.43 o 
 -10   5   6      161.91      121.00     18.42 o 
  -9   5   6       24.26        6.12     12.75 o 
  -8   5   6      589.35      633.13     24.24 o 
  -7   5   6      233.77      237.88     13.18 o 
  -6   5   6     1195.13     1165.99     38.10 o 
  -5   5   6      521.30      528.97     16.47 o 
  -4   5   6      696.73      686.58     22.70 o 
  -3   5   6      185.29      171.88      9.67 o 
  -2   5   6      834.99      854.71     31.03 o 
  -1   5   6      165.74      210.38     10.58 o 
   0   5   6     2523.59     2676.95     46.34 o 
   1   5   6      341.63      324.89     17.13 o 
   2   5   6      278.97      283.89     21.78 o 
   3   5   6     2618.18     2716.55     71.88 o 
   4   5   6      318.84      353.77     16.59 o 
   5   5   6      140.28      135.87     23.81 o 
   6   5   6      218.41      182.69     17.79 o 
   7   5   6      737.18      733.51     41.85 o 
   8   5   6      336.80      405.32     36.80 o 
 -10   6   6       62.17       37.74     19.14 o 
  -9   6   6      171.79      208.11     20.55 o 
  -8   6   6      229.14      227.98     21.44 o 
  -7   6   6      690.37      692.67     20.07 o 
  -6   6   6      296.54      263.93     13.67 o 
  -5   6   6     1902.12     1916.93     33.97 o 
  -4   6   6      234.51      210.40     13.49 o 
  -3   6   6     1943.55     1966.44    102.64 o 
  -2   6   6      465.85      481.42     19.77 o 
  -1   6   6       37.18       27.13      7.72 o 
   0   6   6     1522.42     1615.10     38.44 o 
   1   6   6      298.25      284.84     15.28 o 
   2   6   6      183.96      177.95     11.17 o 
   3   6   6     2771.96     2785.23     61.28 o 
   4   6   6      223.89      215.67     17.96 o 
   5   6   6       91.04       96.32     15.56 o 
   6   6   6       56.18       34.96     29.85 o 
   7   6   6      176.24      166.60     20.86 o 
   8   6   6       45.34       23.00     29.40 o 
 -10   7   6       22.08       15.89     19.51 o 
  -9   7   6       31.47       10.87     16.23 o 
  -8   7   6       94.40       75.27     13.74 o 
  -7   7   6       90.58       75.30     12.29 o 
  -6   7   6      659.89      668.88     31.52 o 
  -5   7   6       79.13       83.43     10.26 o 
  -4   7   6      234.67      218.26     14.18 o 
  -3   7   6      241.12      263.92     17.80 o 
  -2   7   6     1061.32     1070.42     33.00 o 
  -1   7   6      398.33      419.95     16.52 o 
   0   7   6       93.33       72.19     10.26 o 
   1   7   6       48.37       39.21      9.69 o 
   2   7   6     1877.67     1880.30     36.72 o 
   3   7   6      385.89      398.03     30.21 o 
   4   7   6      920.91      970.81     50.82 o 
   5   7   6       33.96       32.39     14.98 o 
   6   7   6      549.43      536.20     26.34 o 
   7   7   6        6.95        9.29     27.06 o 
   8   7   6       40.73       21.56     31.21 o 
 -10   8   6       39.78       43.11     20.80 o 
  -9   8   6        7.61        3.44     17.77 o 
  -8   8   6      285.99      325.02     18.31 o 
  -7   8   6        3.12        2.52     12.28 o 
  -6   8   6     1261.21     1335.94     37.34 o 
  -5   8   6      250.49      265.52     17.38 o 
  -4   8   6      207.27      220.43     15.26 o 
  -3   8   6      151.24      136.51     16.80 o 
  -2   8   6     1924.66     1965.64     48.59 o 
  -1   8   6        1.77       -0.14      9.02 o 
   0   8   6      385.02      399.41     15.89 o 
   1   8   6      115.90       92.82     11.19 o 
   2   8   6     1252.71     1291.26     26.05 o 
   3   8   6      325.66      329.10     20.18 o 
   4   8   6      522.55      541.11     25.59 o 
   5   8   6        5.30        9.91     15.90 o 
   6   8   6      410.05      400.99     36.62 o 
   7   8   6        1.48       -1.98     25.07 o 
  -9   9   6      203.41      213.89     28.84 o 
  -8   9   6        0.42        0.75     14.62 o 
  -7   9   6      295.15      303.45     16.97 o 
  -6   9   6       21.54       13.05     11.54 o 
  -5   9   6      611.92      566.52     23.07 o 
  -4   9   6      417.04      450.61     46.79 o 
  -3   9   6     1242.46     1311.32     32.26 o 
  -2   9   6       38.56       25.32     15.40 o 
  -1   9   6      369.34      367.38     19.02 o 
   0   9   6       50.46       25.49     11.46 o 
   1   9   6      526.19      531.93     16.75 o 
   2   9   6        1.60        2.44     11.82 o 
   3   9   6     1270.03     1219.03     78.69 o 
   4   9   6       53.05       39.83     17.21 o 
   5   9   6      128.40      128.48     29.22 o 
   6   9   6       11.45       -0.18     26.16 o 
   7   9   6      189.92      191.43     26.67 o 
  -9  10   6       63.38       87.68     21.80 o 
  -8  10   6       11.55       10.58     15.25 o 
  -7  10   6      138.33      115.08     15.85 o 
  -6  10   6       16.73       19.49     12.94 o 
  -5  10   6       19.62       11.50     12.32 o 
  -4  10   6       20.39        2.64     13.16 o 
  -3  10   6      284.48      232.46     43.31 o 
  -2  10   6      226.32      235.31     21.40 o 
  -1  10   6       43.17       39.16     17.60 o 
   0  10   6        4.21        4.02     12.04 o 
   1  10   6      189.36      196.69     15.51 o 
   2  10   6        1.89        1.96     13.33 o 
   3  10   6      402.74      421.24     24.72 o 
   4  10   6      120.38      127.27     20.77 o 
   5  10   6       90.27      122.39     27.78 o 
   6  10   6        2.19       -0.21     20.97 o 
  -8  11   6       31.17       13.49     17.17 o 
  -7  11   6      152.81      147.03     18.16 o 
  -6  11   6        7.92        4.47     14.20 o 
  -5  11   6       69.04       51.91     15.55 o 
  -4  11   6      130.94      122.88     16.04 o 
  -3  11   6       27.50       17.76     13.66 o 
  -2  11   6      169.86      147.74     33.96 o 
  -1  11   6       36.63       49.78     19.35 o 
   0  11   6      423.73      431.37     21.36 o 
   1  11   6       23.06       14.73     13.87 o 
   2  11   6      449.37      478.37     33.03 o 
   3  11   6       62.11       56.47     19.98 o 
   4  11   6       30.04       25.40     19.09 o 
   5  11   6        1.55        1.98     28.41 o 
   6  11   6      365.09      353.37     39.50 o 
  -7  12   6       91.09       74.58     21.25 o 
  -6  12   6        4.48        1.96     17.65 o 
  -5  12   6      133.14      113.00     18.56 o 
  -4  12   6       12.64       13.16     15.17 o 
  -3  12   6        2.08       -2.68     19.63 o 
  -2  12   6      209.01      229.78     25.15 o 
  -1  12   6       14.46       -0.57     21.07 o 
   0  12   6       72.00       57.98     20.82 o 
   1  12   6        2.66        3.04     15.75 o 
   2  12   6      110.02       94.26     33.10 o 
   3  12   6      102.79       56.33     21.40 o 
   4  12   6       35.79       15.56     23.23 o 
   5  12   6        4.82        6.40     32.92 o 
  -6  13   6      111.54       89.95     20.78 o 
  -5  13   6        1.11       -2.30     18.63 o 
  -4  13   6        0.44        4.23     18.70 o 
  -3  13   6      265.46      281.47     29.59 o 
  -2  13   6       72.77       46.38     24.44 o 
  -1  13   6      139.04      153.10     26.71 o 
   0  13   6       11.39       12.44     21.52 o 
   1  13   6       51.81       61.18     23.44 o 
   2  13   6       49.05       32.31     21.71 o 
   3  13   6       51.86        7.37     22.61 o 
   4  13   6       38.52       19.63     25.02 o 
  -4  14   6        8.21        1.65     20.92 o 
  -3  14   6       66.66       51.43     28.05 o 
  -2  14   6        7.51        2.31     26.31 o 
  -1  14   6      131.10      131.87     34.45 o 
   0  14   6        2.94       -3.37     24.96 o 
   1  14   6       92.34       90.44     30.71 o 
   2  14   6       59.57       11.91     32.47 o 
 -11   0   7       74.21       91.82     35.99 o 
  -9   0   7        9.55        4.30     18.82 o 
  -7   0   7     1278.48     1174.12     72.92 o 
  -5   0   7     3803.39     3771.19    113.37 o 
  -3   0   7     1929.30     2003.34     65.48 o 
  -1   0   7      936.19      878.29     36.17 o 
   1   0   7     1829.39     1800.60     69.13 o 
   3   0   7     7634.91     7499.17    202.84 o 
   5   0   7      391.68      350.94     27.33 o 
   7   0   7     1353.73     1305.25     58.81 o 
   9   0   7       11.41        2.25     31.66 o 
 -11   1   7       87.95       83.59     24.74 o 
 -10   1   7       39.30       64.08     14.92 o 
  -9   1   7       14.43       31.86     13.12 o 
  -8   1   7       67.17      117.79     12.95 o 
  -7   1   7     1001.75      873.45     31.04 o 
  -6   1   7      226.68      248.49     23.53 o 
  -5   1   7     3967.13     4129.12     70.56 o 
  -4   1   7      331.03      335.52     22.59 o 
  -3   1   7     1278.11     1303.12     34.36 o 
  -2   1   7     1708.66     1669.52     44.15 o 
  -1   1   7       66.63       33.58      9.00 o 
   0   1   7      172.13      181.04     11.04 o 
   1   1   7      383.43      378.28     11.07 o 
   2   1   7     1690.60     1631.20     42.82 o 
   3   1   7     2239.13     2239.55     51.31 o 
   4   1   7     1456.57     1408.42     52.00 o 
   5   1   7        6.63        2.48     13.48 o 
   6   1   7       84.17       68.41     15.67 o 
   7   1   7      175.33      159.64     20.46 o 
   8   1   7      128.47      142.61     22.45 o 
   9   1   7        3.45       -5.98     21.99 o 
 -11   2   7       27.15       15.57     23.19 o 
 -10   2   7      122.90      164.83     19.68 o 
  -9   2   7       62.16       81.25     16.43 o 
  -8   2   7      439.05      436.78     17.33 o 
  -7   2   7       12.89        9.18      8.56 o 
  -6   2   7     1275.45     1298.22     33.90 o 
  -5   2   7     1848.01     1855.02     37.85 o 
  -4   2   7     1268.65     1237.98     34.57 o 
  -3   2   7      747.27      775.54     26.01 o 
  -2   2   7     3110.23     2861.13     48.92 o 
  -1   2   7       60.69       74.11      8.31 o 
   0   2   7       38.10       65.17      8.12 o 
   1   2   7      249.29      300.58     11.87 o 
   2   2   7     4969.79     4895.53     67.62 o 
   3   2   7      861.43      904.94     53.09 o 
   4   2   7     5141.87     5204.41    104.46 o 
   5   2   7        0.19       -0.36     13.65 o 
   6   2   7      987.26      987.79     34.59 o 
   7   2   7        1.45        2.56     16.45 o 
   8   2   7      616.55      629.07     31.20 o 
 -11   3   7       98.76       69.46     26.03 o 
 -10   3   7       16.88       25.57     17.30 o 
  -9   3   7      132.02      108.74     14.61 o 
  -8   3   7      146.75      172.94     13.97 o 
  -7   3   7     1239.42     1186.28     23.04 o 
  -6   3   7      594.92      554.33     19.79 o 
  -5   3   7      188.69      213.44     18.27 o 
  -4   3   7      350.60      345.83     12.93 o 
  -3   3   7      715.68      662.88     18.09 o 
  -2   3   7     1236.81     1197.94     25.34 o 
  -1   3   7     1400.27     1440.20     46.16 o 
   0   3   7       67.15       34.31      7.87 o 
   1   3   7      406.46      406.52     13.95 o 
   2   3   7     1865.29     1942.23     35.75 o 
   3   3   7      289.22      270.37     12.92 o 
   4   3   7     1673.35     1593.56     41.55 o 
   5   3   7      293.07      293.72     21.29 o 
   6   3   7      737.46      714.58     27.88 o 
   7   3   7      362.68      369.74     24.71 o 
   8   3   7       26.03       20.28     20.50 o 
 -11   4   7       46.84       32.20     36.26 o 
 -10   4   7      127.95       96.74     18.35 o 
  -9   4   7      195.97      225.71     15.96 o 
  -8   4   7       37.10       25.88     10.25 o 
  -7   4   7     1058.12     1052.27     21.76 o 
  -6   4   7       24.85        9.21      9.34 o 
  -5   4   7     1586.10     1577.17     39.96 o 
  -4   4   7       45.51       50.26     13.49 o 
  -3   4   7     3801.07     3674.30     76.98 o 
  -2   4   7       28.35       23.20      8.25 o 
  -1   4   7     3488.61     3395.35     57.05 o 
   0   4   7       24.24        7.20      7.88 o 
   1   4   7     3551.91     3620.75     60.28 o 
   2   4   7      369.50      417.21     14.62 o 
   3   4   7     5322.29     5225.48     84.55 o 
   4   4   7      341.31      383.21     20.73 o 
   5   4   7     1112.41     1102.92     35.33 o 
   6   4   7      364.05      348.51     22.03 o 
   7   4   7     1083.84     1016.81     41.40 o 
   8   4   7        4.50       -0.46     20.69 o 
 -10   5   7      271.54      254.43     27.83 o 
  -9   5   7      196.94      209.14     16.66 o 
  -8   5   7     1028.98     1065.44     28.22 o 
  -7   5   7       76.71       83.70     12.08 o 
  -6   5   7      926.22      961.50     23.31 o 
  -5   5   7      230.92      250.37     17.77 o 
  -4   5   7     1943.98     1934.10     48.78 o 
  -3   5   7     1288.00     1233.38     26.93 o 
  -2   5   7     2134.44     2131.71     52.05 o 
  -1   5   7       31.51       11.45      8.34 o 
   0   5   7     2153.23     2294.85     41.82 o 
   1   5   7      320.16      352.94     14.14 o 
   2   5   7     1047.48     1058.86     25.31 o 
   3   5   7     1043.69     1028.00     31.73 o 
   4   5   7      118.87      120.02     25.98 o 
   5   5   7        7.18        2.84     14.79 o 
   6   5   7       25.17       37.12     17.13 o 
   7   5   7       91.66       89.30     20.08 o 
   8   5   7      336.64      300.94     26.59 o 
 -10   6   7      177.86      141.60     20.82 o 
  -9   6   7        1.62        3.32     13.59 o 
  -8   6   7      911.04      929.32     28.50 o 
  -7   6   7      121.44      102.88     12.78 o 
  -6   6   7      853.81      894.61     23.25 o 
  -5   6   7        0.18       -1.46      9.70 o 
  -4   6   7     1357.38     1304.94     98.81 o 
  -3   6   7        2.36        8.20     12.93 o 
  -1   6   7      807.99      892.61     57.90 o 
   0   6   7     2560.39     2669.83     47.94 o 
   1   6   7       62.86       59.35     10.19 o 
   2   6   7     1108.53     1131.03     26.55 o 
   3   6   7       15.04        6.60     12.66 o 
   4   6   7       28.07        8.39     14.17 o 
   5   6   7       29.62       14.42     15.85 o 
   6   6   7      310.72      332.69     45.46 o 
   7   6   7       25.20       28.22     20.06 o 
   8   6   7      564.91      541.51     46.36 o 
 -10   7   7       38.44       36.41     19.87 o 
  -9   7   7      492.54      481.07     22.29 o 
  -8   7   7      234.34      226.28     16.34 o 
  -7   7   7      442.72      463.31     31.02 o 
  -6   7   7       16.16       14.17     11.22 o 
  -5   7   7        6.69        2.02     11.20 o 
  -4   7   7       21.45       10.10     14.56 o 
  -3   7   7     1123.35     1135.69     88.75 o 
  -2   7   7        0.96        4.02     13.55 o 
  -1   7   7     1109.69     1141.68     27.33 o 
   0   7   7       76.91       75.80     11.03 o 
   1   7   7      337.31      344.80     15.22 o 
   2   7   7       13.12       16.83     12.63 o 
   3   7   7      110.31       97.61     16.51 o 
   4   7   7      451.80      394.50     32.83 o 
   5   7   7      204.89      201.67     20.85 o 
   6   7   7      129.34      121.54     20.42 o 
   7   7   7       39.48       19.84     26.61 o 
  -9   8   7      381.78      376.28     20.97 o 
  -8   8   7        3.76        6.51     13.88 o 
  -7   8   7      242.85      215.66     16.06 o 
  -6   8   7      121.26      109.24     13.14 o 
  -5   8   7       19.27        8.70     12.97 o 
  -4   8   7       22.77       32.26     15.70 o 
  -3   8   7      851.77      872.46     32.22 o 
  -2   8   7      102.96       68.31     16.73 o 
  -1   8   7      732.60      762.21     22.33 o 
   0   8   7       10.53       14.79     10.91 o 
   1   8   7      318.67      332.91     29.25 o 
   2   8   7      182.78      183.67     17.89 o 
   3   8   7        6.36       -1.48     15.74 o 
   4   8   7       60.70       38.24     24.17 o 
   5   8   7      193.18      170.96     20.03 o 
   6   8   7       91.89      109.37     22.26 o 
   7   8   7      241.49      265.34     37.79 o 
  -9   9   7      226.67      204.55     23.01 o 
  -8   9   7      470.30      433.45     20.64 o 
  -7   9   7       28.88       19.88     13.63 o 
  -6   9   7      352.78      374.68     20.99 o 
  -5   9   7      132.81      116.10     16.22 o 
  -4   9   7      421.94      426.63     62.59 o 
  -3   9   7      694.66      688.60     51.72 o 
  -2   9   7      534.06      521.99     25.42 o 
  -1   9   7      227.81      256.07     20.68 o 
   0   9   7      792.62      846.59     24.74 o 
   1   9   7      296.64      332.55     18.54 o 
   2   9   7      113.82      140.30     18.29 o 
   3   9   7      146.77      136.43     19.86 o 
   4   9   7       95.64       92.30     19.99 o 
   5   9   7       32.59       28.05     18.81 o 
   6   9   7       80.03       62.95     30.76 o 
  -8  10   7      156.37      173.20     18.91 o 
  -7  10   7        1.17       -0.74     14.32 o 
  -6  10   7       16.23       15.92     13.26 o 
  -5  10   7      246.42      223.64     18.22 o 
  -4  10   7      175.10      183.60     22.35 o 
  -3  10   7       41.12       56.10     18.39 o 
  -2  10   7      904.65      921.77     34.60 o 
  -1  10   7       48.26       42.50     18.94 o 
   0  10   7     1213.43     1349.99     51.72 o 
   1  10   7       86.49      121.42     16.86 o 
   2  10   7      227.72      206.98     52.45 o 
   3  10   7       97.36       68.58     19.84 o 
   4  10   7        2.54        0.72     19.89 o 
   5  10   7       32.30       18.31     29.85 o 
   6  10   7      313.34      345.89     38.96 o 
  -7  11   7      158.94      113.52     17.60 o 
  -6  11   7      132.86      118.57     18.93 o 
  -5  11   7      142.77      131.30     17.72 o 
  -4  11   7       65.44       30.21     21.14 o 
  -3  11   7      375.95      385.12     27.55 o 
  -2  11   7       12.46       13.06     19.76 o 
  -1  11   7      369.84      423.23     29.31 o 
   0  11   7       26.04       11.57     20.30 o 
   1  11   7      447.98      498.02     26.80 o 
   2  11   7        3.65       -2.76     19.40 o 
   3  11   7      459.08      500.42     41.85 o 
   4  11   7       91.84       60.20     24.13 o 
   5  11   7      164.93      111.48     35.63 o 
  -6  12   7       34.29        4.80     18.71 o 
  -5  12   7        1.05        2.66     17.82 o 
  -4  12   7       76.90       61.04     22.90 o 
  -3  12   7      143.69      120.20     24.49 o 
  -2  12   7        4.19       17.68     21.94 o 
  -1  12   7      125.67      123.31     23.40 o 
   0  12   7       42.48       41.55     22.98 o 
   1  12   7      114.96       99.38     24.42 o 
   2  12   7       19.94       10.26     21.70 o 
   3  12   7        4.09        1.99     24.01 o 
   4  12   7       16.61       18.99     23.26 o 
  -5  13   7        8.10        8.40     19.70 o 
  -4  13   7        9.88       12.87     25.16 o 
  -3  13   7        0.37       -2.57     22.40 o 
  -2  13   7       87.94       87.72     26.61 o 
  -1  13   7        9.61       12.25     25.29 o 
   0  13   7       12.80       24.04     26.10 o 
   1  13   7       41.75       50.06     27.03 o 
   2  13   7       19.78       -4.69     42.66 o 
  -3  14   7       65.84       59.91     27.33 o 
  -2  14   7       67.29       90.80     29.97 o 
  -1  14   7       41.54       39.39     30.60 o 
   0  14   7        7.56        6.54     28.23 o 
 -10   0   8        2.42       -2.75     22.04 o 
  -8   0   8      664.28      648.56     29.80 o 
  -6   0   8      470.33      457.99     32.47 o 
  -4   0   8      181.05      176.69     23.54 o 
  -2   0   8      743.54      763.02     35.26 o 
   0   0   8       59.99       45.10     10.55 o 
   2   0   8      627.51      618.84     22.69 o 
   4   0   8      347.03      360.14     27.78 o 
   6   0   8      232.36      205.01     27.15 o 
   8   0   8       12.48       27.51     32.20 o 
 -11   1   8      107.71      140.30     26.45 o 
 -10   1   8       20.27       16.75     15.12 o 
  -9   1   8      378.27      402.14     30.42 o 
  -8   1   8      310.46      309.82     17.07 o 
  -7   1   8      293.54      311.22     14.78 o 
  -6   1   8      500.42      514.07     25.19 o 
  -5   1   8      518.07      541.41     24.68 o 
  -4   1   8      482.56      495.20     22.28 o 
  -3   1   8     2937.75     2749.41     72.65 o 
  -2   1   8      762.76      741.32     25.15 o 
  -1   1   8      200.74      195.60     10.95 o 
   0   1   8        4.90       -2.74      8.08 o 
   1   1   8     1372.72     1312.72     31.93 o 
   2   1   8      978.30      973.33     21.66 o 
   3   1   8     2438.92     2381.89     55.39 o 
   4   1   8     1325.68     1310.87     45.73 o 
   5   1   8      138.86      147.49     17.29 o 
   6   1   8      598.30      576.14     66.25 o 
   7   1   8      473.49      480.21     27.90 o 
   8   1   8      147.29      165.41     24.75 o 
 -11   2   8      190.34      227.74     28.82 o 
 -10   2   8        8.20       10.48     16.10 o 
  -9   2   8      495.88      552.17     20.95 o 
  -8   2   8       85.51       52.59     12.41 o 
  -7   2   8      738.22      750.99     24.54 o 
  -6   2   8       94.53       75.22     15.97 o 
  -5   2   8     1872.38     1829.16     55.15 o 
  -4   2   8       40.03       27.83     13.44 o 
  -3   2   8     3202.19     3164.62     68.81 o 
  -2   2   8        4.10        3.76      8.23 o 
  -1   2   8      327.16      280.06     12.48 o 
   0   2   8     1035.90     1099.73     47.06 o 
   1   2   8     1178.47     1096.96     24.84 o 
   2   2   8       33.76       23.93      8.07 o 
   3   2   8     1748.31     1730.48     89.33 o 
   4   2   8     1756.48     1802.43     85.73 o 
   5   2   8       57.42       41.63     15.97 o 
   6   2   8       10.97       11.82     17.25 o 
   7   2   8      200.72      142.71     21.06 o 
   8   2   8        0.17       -5.88     22.07 o 
 -11   3   8        1.60       -6.05     25.06 o 
 -10   3   8       83.40       78.59     17.11 o 
  -9   3   8        7.38        1.59     13.62 o 
  -8   3   8      777.33      771.53     44.68 o 
  -7   3   8      448.21      463.94     20.61 o 
  -6   3   8       71.30       68.26     13.01 o 
  -5   3   8     3153.19     3351.13     74.83 o 
  -4   3   8      558.64      516.82     23.27 o 
  -3   3   8     1369.84     1381.00     29.10 o 
  -2   3   8     1933.85     1911.78     36.69 o 
  -1   3   8      910.93      903.94     22.50 o 
   0   3   8     1946.43     1842.33     35.47 o 
   1   3   8     1512.22     1426.38     52.47 o 
   2   3   8     1566.89     1545.06     32.45 o 
   3   3   8     3468.56     3516.76    106.88 o 
   4   3   8        7.23        3.59     12.46 o 
   5   3   8      394.72      420.68     29.36 o 
   6   3   8      924.28      945.03     48.52 o 
   7   3   8      562.99      570.55     29.45 o 
   8   3   8      336.41      295.94     42.66 o 
 -10   4   8      112.41      124.14     18.11 o 
  -9   4   8       98.22       61.24     14.53 o 
  -8   4   8      331.09      344.37     17.19 o 
  -7   4   8      161.91      166.90     16.60 o 
  -6   4   8       97.00       90.73     14.35 o 
  -5   4   8     3130.96     3210.95     72.20 o 
  -4   4   8      651.76      628.05     25.86 o 
  -3   4   8        1.27        1.05      9.15 o 
  -2   4   8     1401.24     1404.64     30.10 o 
  -1   4   8      496.54      462.85     15.98 o 
   0   4   8      398.55      395.82     15.04 o 
   1   4   8      431.24      407.22     15.69 o 
   2   4   8     1479.47     1382.45     37.34 o 
   3   4   8     3962.73     4066.72     99.08 o 
   4   4   8      283.77      289.92     19.76 o 
   5   4   8      350.91      342.70     27.82 o 
   6   4   8      446.74      432.69     47.76 o 
   7   4   8       45.93       27.19     20.56 o 
 -10   5   8       69.80       59.07     20.31 o 
  -9   5   8      425.83      416.19     19.61 o 
  -8   5   8       70.13       67.38     14.11 o 
  -7   5   8      151.12      191.68     42.55 o 
  -6   5   8      446.16      436.94     19.52 o 
  -5   5   8      710.37      674.36     53.03 o 
  -4   5   8      506.11      515.14     24.52 o 
  -3   5   8     1395.66     1474.65     77.93 o 
  -2   5   8      765.22      759.87     38.60 o 
  -1   5   8      452.79      493.64     17.09 o 
   0   5   8        4.28        6.84      9.63 o 
   1   5   8      779.03      789.83     40.41 o 
   2   5   8     1051.57     1104.64     33.15 o 
   3   5   8       34.16       24.38     13.53 o 
   4   5   8      953.43      894.34     46.72 o 
   5   5   8      391.03      405.65     45.91 o 
   6   5   8      175.08      177.70     28.32 o 
   7   5   8      672.76      714.55     33.57 o 
 -10   6   8       30.04       23.30     25.57 o 
  -9   6   8      119.97      135.51     16.70 o 
  -8   6   8       71.64       82.92     14.55 o 
  -7   6   8      210.31      202.02     17.16 o 
  -6   6   8     1237.76     1266.64     41.10 o 
  -5   6   8      187.40      220.12     23.68 o 
  -4   6   8      503.89      495.85     25.19 o 
  -3   6   8      283.26      310.46     20.29 o 
  -2   6   8      133.24      139.93     18.63 o 
  -1   6   8      153.46      161.88     12.61 o 
   0   6   8      183.31      157.88     17.55 o 
   1   6   8       23.12       18.48     11.92 o 
   2   6   8       85.56       82.16     15.68 o 
   3   6   8       38.33       35.10     15.55 o 
   4   6   8     1344.63     1266.03     38.96 o 
   5   6   8       39.13       14.25     15.69 o 
   6   6   8      165.17      168.16     21.20 o 
   7   6   8       89.85       81.74     22.93 o 
  -9   7   8       12.03        5.92     15.77 o 
  -8   7   8      363.93      392.63     36.07 o 
  -7   7   8      286.21      242.44     16.47 o 
  -6   7   8        7.12       10.52     18.24 o 
  -5   7   8       59.18       46.15     17.19 o 
  -4   7   8      584.85      620.37     47.62 o 
  -3   7   8      198.70      224.76     44.06 o 
  -2   7   8      575.80      548.71     42.16 o 
  -1   7   8      422.23      393.83     25.71 o 
   0   7   8      412.66      424.86     18.98 o 
   1   7   8       19.42       11.57     12.05 o 
   2   7   8      623.81      637.58     27.15 o 
   3   7   8       36.19       25.27     16.04 o 
   4   7   8       17.48       16.23     18.76 o 
   5   7   8       54.84       55.85     19.64 o 
   6   7   8      264.27      329.32     26.32 o 
  -9   8   8        4.25        6.66     17.13 o 
  -8   8   8      295.24      328.16     19.05 o 
  -7   8   8       27.96       13.82     14.29 o 
  -6   8   8       58.94       53.10     20.23 o 
  -5   8   8       40.27       34.76     17.90 o 
  -4   8   8      526.68      503.33     26.64 o 
  -3   8   8        2.57        9.19     16.77 o 
  -2   8   8      343.85      393.80     23.15 o 
  -1   8   8      126.17      131.25     14.18 o 
   0   8   8      197.69      210.52     15.25 o 
   1   8   8        1.56        4.03     12.73 o 
   2   8   8      214.49      193.75     33.10 o 
   3   8   8      549.42      490.01     51.36 o 
   4   8   8        5.26       -8.39     24.71 o 
   5   8   8        4.27       12.33     18.90 o 
   6   8   8       24.18       19.20     21.58 o 
  -8   9   8       30.20       17.88     16.04 o 
  -7   9   8      401.55      390.30     19.93 o 
  -6   9   8       29.31       27.59     21.23 o 
  -5   9   8      360.22      326.54     72.02 o 
  -4   9   8       45.51       27.53     18.10 o 
  -3   9   8      562.07      558.91     41.44 o 
  -2   9   8      143.06      135.94     20.28 o 
  -1   9   8      473.09      415.47     41.98 o 
   0   9   8      200.94      217.45     17.88 o 
   1   9   8     1038.11     1111.43     90.09 o 
   2   9   8      152.67      145.82     20.09 o 
   3   9   8       96.36       90.32     20.58 o 
   4   9   8       45.03       57.63     28.32 o 
   5   9   8      508.05      510.35     28.99 o 
  -8  10   8       82.95       84.58     18.04 o 
  -7  10   8      290.76      307.27     23.05 o 
  -6  10   8       63.93       38.42     21.96 o 
  -5  10   8      167.39      156.52     23.27 o 
  -4  10   8        7.68        8.25     18.86 o 
  -3  10   8      292.53      339.18     44.83 o 
  -2  10   8      175.34      190.44     29.13 o 
  -1  10   8      317.12      329.27     24.29 o 
   0  10   8      353.85      337.68     24.21 o 
   1  10   8      512.12      607.40     41.31 o 
   2  10   8       12.26       26.33     19.01 o 
   3  10   8       35.02       48.96     20.85 o 
   4  10   8       12.66       -4.42     28.05 o 
   5  10   8      156.33      203.30     41.62 o 
  -7  11   8       98.32       86.70     21.34 o 
  -6  11   8      417.09      303.83     28.75 o 
  -5  11   8        0.33       -1.53     22.66 o 
  -4  11   8      961.31     1016.01     56.10 o 
  -3  11   8      267.41      270.30     26.85 o 
  -2  11   8      334.99      400.89     28.92 o 
  -1  11   8      257.86      225.21     28.28 o 
   0  11   8      669.64      719.43     52.58 o 
   1  11   8      123.10      120.94     22.10 o 
   2  11   8      746.01      851.13     36.08 o 
   3  11   8       31.84       48.22     22.96 o 
   4  11   8      731.54      706.47     50.33 o 
  -6  12   8      203.13      200.85     27.93 o 
  -5  12   8       98.36      111.28     28.41 o 
  -4  12   8      314.39      300.11     30.44 o 
  -3  12   8      109.85       87.37     24.08 o 
  -2  12   8       29.12       11.65     23.65 o 
  -1  12   8      131.15      114.00     43.38 o 
   0  12   8      220.18      224.83     33.78 o 
   1  12   8        6.02       -4.69     35.17 o 
   2  12   8       33.86       59.27     25.64 o 
   3  12   8       89.10       74.45     26.04 o 
  -4  13   8       33.55       17.83     25.84 o 
  -3  13   8       49.14       46.56     27.42 o 
  -2  13   8      110.66       90.35     27.23 o 
  -1  13   8       31.49       43.11     27.38 o 
   0  13   8      124.05      100.17     29.43 o 
   1  13   8      197.05      211.68     42.30 o 
  -9   0   9      940.44      939.86     60.47 o 
  -7   0   9      349.97      325.59     34.99 o 
  -5   0   9     2175.45     2391.25     83.61 o 
  -3   0   9     3808.88     3650.24    111.39 o 
  -1   0   9      203.32      175.24     21.38 o 
   1   0   9      244.98      285.79     17.99 o 
   3   0   9      602.82      537.36     34.27 o 
   5   0   9       79.25       53.84     24.98 o 
   7   0   9      602.60      709.72     48.43 o 
 -10   1   9        2.38       -7.74     16.57 o 
  -9   1   9      477.66      460.10     20.47 o 
  -8   1   9      146.52      124.82     17.76 o 
  -7   1   9      132.36      123.16     20.07 o 
  -6   1   9       75.74       86.51     22.23 o 
  -5   1   9      885.84      886.05     31.95 o 
  -4   1   9       52.46       41.44     14.12 o 
  -3   1   9      455.47      485.23     28.14 o 
  -2   1   9      454.32      426.42     29.70 o 
  -1   1   9        3.21        3.09      8.93 o 
   0   1   9      480.19      528.00     17.34 o 
   1   1   9       18.72        7.07      8.13 o 
   2   1   9      221.91      232.17     20.79 o 
   3   1   9      408.81      407.45     21.45 o 
   4   1   9       42.57       40.84     16.19 o 
   5   1   9       14.74        5.67     15.40 o 
   6   1   9      120.92      116.13     19.23 o 
   7   1   9        7.86        5.53     19.66 o 
 -10   2   9      179.41      208.65     19.79 o 
  -9   2   9        9.25       16.97     14.99 o 
  -8   2   9      739.28      786.09     46.52 o 
  -7   2   9        7.65        3.43     18.42 o 
  -6   2   9       34.51       13.59     16.01 o 
  -5   2   9       87.93       97.86     17.53 o 
  -4   2   9       30.06       36.16     15.03 o 
  -3   2   9        2.60        7.72      9.52 o 
  -2   2   9     1962.94     1881.11     37.61 o 
  -1   2   9       41.24       27.41      9.95 o 
   0   2   9     1694.46     1689.20     34.59 o 
   1   2   9       11.41        3.93      8.51 o 
   2   2   9     2148.31     2136.71     50.88 o 
   3   2   9      142.05      154.85     28.59 o 
   4   2   9      218.18      207.88     37.43 o 
   5   2   9       14.68        9.18     16.95 o 
   6   2   9     2117.34     2281.40     60.33 o 
   7   2   9        0.05        9.06     21.78 o 
 -10   3   9      114.30      106.06     18.58 o 
  -9   3   9      175.37      170.48     19.61 o 
  -8   3   9       96.58       61.25     16.70 o 
  -7   3   9      152.74      177.88     22.40 o 
  -6   3   9        4.66        0.68     15.76 o 
  -5   3   9       99.04       93.89     17.70 o 
  -4   3   9      268.66      261.27     19.58 o 
  -3   3   9      686.13      612.09     20.54 o 
  -2   3   9      204.24      197.27     12.66 o 
  -1   3   9        3.41       -0.11      9.50 o 
   0   3   9      304.72      300.78     14.28 o 
   1   3   9      295.41      264.56     14.18 o 
   2   3   9      481.85      459.79     22.83 o 
   3   3   9      621.46      606.88     26.30 o 
   4   3   9       90.26       85.08     16.58 o 
   5   3   9        0.38        2.71     16.19 o 
   6   3   9       89.56       73.77     21.16 o 
   7   3   9       86.33       98.94     30.53 o 
 -10   4   9       51.81       38.31     20.04 o 
  -9   4   9      470.63      499.76     25.38 o 
  -8   4   9        3.93        0.70     16.72 o 
  -7   4   9      884.21      891.48     35.73 o 
  -6   4   9        3.88       -0.43     16.75 o 
  -5   4   9      975.42     1015.97     36.82 o 
  -4   4   9      289.11      247.37     20.61 o 
  -3   4   9     3941.88     3970.20     67.81 o 
  -2   4   9       16.45        3.86     10.20 o 
  -1   4   9     1620.55     1623.67     34.23 o 
   0   4   9      110.25      111.91     12.18 o 
   1   4   9     2967.17     2981.70     53.23 o 
   2   4   9      174.84      160.16     15.93 o 
   3   4   9     1308.92     1397.86     58.76 o 
   4   4   9        0.66        0.55     15.47 o 
   5   4   9      848.35      913.19     55.60 o 
   6   4   9       59.06       50.96     19.62 o 
   7   4   9      960.37      974.91     40.10 o 
 -10   5   9       56.59       59.30     21.91 o 
  -9   5   9      116.61       71.07     26.87 o 
  -8   5   9      513.50      505.97     29.53 o 
  -7   5   9      186.91      232.89     24.64 o 
  -6   5   9      530.78      598.46     44.92 o 
  -5   5   9      150.37      155.94     23.22 o 
  -4   5   9      557.30      666.38     28.36 o 
  -3   5   9       79.55       59.14     15.70 o 
  -2   5   9      727.42      775.41     22.65 o 
  -1   5   9      138.25      125.98     17.13 o 
   0   5   9       56.28       44.21     14.45 o 
   1   5   9      474.46      513.37     34.06 o 
   2   5   9      191.86      175.52     18.36 o 
   3   5   9       59.55       50.90     16.52 o 
   4   5   9      310.14      278.98     88.16 o 
   5   5   9      230.64      226.43     22.07 o 
   6   5   9       11.02        5.02     19.37 o 
  -9   6   9       51.80       24.67     20.16 o 
  -8   6   9      435.04      391.02     24.18 o 
  -7   6   9        4.80       -5.16     20.68 o 
  -6   6   9      887.12      837.88     46.45 o 
  -5   6   9       19.99       17.83     18.53 o 
  -4   6   9     2448.73     2446.90     61.13 o 
  -3   6   9        6.92        2.25     15.43 o 
  -2   6   9      715.25      701.42     38.33 o 
  -1   6   9        0.41       -4.41     12.13 o 
   0   6   9       76.10       60.97     12.66 o 
   1   6   9       47.41       49.86     17.68 o 
   2   6   9     1398.77     1458.04     62.86 o 
   3   6   9       88.54       87.76     25.16 o 
   4   6   9     1853.16     1934.55     52.45 o 
   5   6   9       56.26       38.11     23.63 o 
   6   6   9      266.26      275.18     25.54 o 
  -9   7   9        2.23        4.50     19.56 o 
  -8   7   9      111.08       96.31     20.19 o 
  -7   7   9       90.58       67.71     23.14 o 
  -6   7   9      146.27      118.17     21.06 o 
  -5   7   9      673.45      640.45     72.97 o 
  -4   7   9      713.97      715.79     50.82 o 
  -3   7   9      107.82      131.00     20.14 o 
  -2   7   9       62.80       56.21     17.18 o 
  -1   7   9       80.71       64.89     14.77 o 
   0   7   9       41.70       42.04     13.18 o 
   1   7   9       56.98       34.28     15.88 o 
   2   7   9       37.31       34.02     16.93 o 
   3   7   9      586.59      593.82     38.15 o 
   4   7   9       46.56       36.04     19.29 o 
   5   7   9       22.54       22.54     19.49 o 
   6   7   9        0.83        8.65     20.66 o 
  -8   8   9      206.97      205.67     27.22 o 
  -7   8   9      405.53      377.53     28.54 o 
  -6   8   9       95.79      105.84     21.73 o 
  -5   8   9     2698.74     2846.29    100.20 o 
  -4   8   9      257.78      260.35     43.20 o 
  -3   8   9      260.81      249.63     22.68 o 
  -2   8   9        6.08        8.44     17.94 o 
  -1   8   9      238.96      252.73     27.82 o 
   0   8   9      237.38      224.64     16.83 o 
   1   8   9     1137.13     1191.26     39.48 o 
   2   8   9       13.00        9.47     18.11 o 
   3   8   9     2332.43     2466.38     88.39 o 
   4   8   9        2.06        1.53     19.47 o 
   5   8   9      927.83      988.90     38.52 o 
  -8   9   9       36.48       20.04     26.19 o 
  -7   9   9       80.26       67.39     29.54 o 
  -6   9   9      197.53      206.98     33.60 o 
  -5   9   9     1186.63     1108.51     90.55 o 
  -4   9   9      220.58      211.96     31.84 o 
  -3   9   9       35.92       33.29     20.63 o 
  -2   9   9       89.75       81.31     19.67 o 
  -1   9   9        0.23       -2.80     18.49 o 
   0   9   9       18.54        3.32     15.02 o 
   1   9   9      300.19      320.82     23.58 o 
   2   9   9      113.33      143.99     21.58 o 
   3   9   9        1.60       -1.04     20.83 o 
   4   9   9      223.25      175.15     34.90 o 
  -7  10   9       30.32       32.08     26.17 o 
  -6  10   9      968.75     1013.87     48.34 o 
  -5  10   9      368.33      417.72     43.65 o 
  -4  10   9     1685.65     1715.45     77.29 o 
  -3  10   9       96.08       52.81     22.39 o 
  -2  10   9      368.29      390.97     92.00 o 
  -1  10   9       29.38       32.70     21.16 o 
   0  10   9      529.05      547.37     82.16 o 
   1  10   9      413.82      408.29     27.19 o 
   2  10   9      711.87      742.92     35.54 o 
   3  10   9      115.30       96.35     24.40 o 
   4  10   9     1329.80     1281.80     66.20 o 
  -6  11   9       21.24        2.98     26.40 o 
  -5  11   9      168.92      185.64     27.19 o 
  -4  11   9       76.01       72.10     25.39 o 
  -3  11   9      221.87      234.75     26.41 o 
  -2  11   9       37.63       26.83     23.58 o 
  -1  11   9      368.57      404.43     50.46 o 
   0  11   9       78.43       93.09     26.01 o 
   1  11   9       85.57      114.63     35.81 o 
   2  11   9        3.45        5.75     22.59 o 
   3  11   9      183.37      160.78     29.27 o 
  -4  12   9      124.75      150.43     40.23 o 
  -3  12   9      114.58      106.60     27.12 o 
  -2  12   9       23.83       31.54     26.17 o 
  -1  12   9      185.11      205.18     43.52 o 
   0  12   9      126.80      145.18     26.38 o 
   1  12   9      228.42      213.21     42.66 o 
 -10   0  10       69.33       46.95     25.27 o 
  -8   0  10       38.22       13.80     30.03 o 
  -6   0  10       14.52       14.97     23.27 o 
  -4   0  10      687.60      701.96     41.67 o 
  -2   0  10       24.45        6.04     20.20 o 
   0   0  10       28.74       17.04     14.13 o 
   2   0  10      224.54      259.12     28.05 o 
   4   0  10        0.81       -4.42     23.81 o 
   6   0  10       41.62       35.08     27.33 o 
 -10   1  10      123.80      117.35     21.74 o 
  -9   1  10      455.74      513.17     33.86 o 
  -8   1  10      111.78       76.70     23.39 o 
  -7   1  10      628.95      664.55     32.03 o 
  -6   1  10        6.79        1.29     18.37 o 
  -5   1  10      606.31      616.98     27.71 o 
  -4   1  10      502.75      500.71     35.81 o 
  -3   1  10     1061.20     1033.36     35.27 o 
  -2   1  10      172.12      197.51     14.07 o 
  -1   1  10      599.96      591.73     19.58 o 
   0   1  10      335.84      336.61     13.94 o 
   1   1  10     1314.61     1329.70     26.94 o 
   2   1  10     1159.76     1130.76     40.77 o 
   3   1  10      103.16       98.69     16.33 o 
   4   1  10       11.79       19.55     15.74 o 
   5   1  10      665.27      626.35     36.21 o 
   6   1  10      548.24      579.29     32.17 o 
 -10   2  10        3.16       10.78     21.16 o 
  -9   2  10      348.08      319.10     30.34 o 
  -8   2  10       70.28       54.71     23.27 o 
  -7   2  10      284.47      331.16     26.52 o 
  -6   2  10      530.96      503.10     53.44 o 
  -5   2  10       94.15       91.36     18.11 o 
  -4   2  10     2052.67     1978.90     41.03 o 
  -3   2  10      416.65      460.87     22.56 o 
  -2   2  10       35.78       30.25     11.68 o 
  -1   2  10      105.26       83.52     20.54 o 
   0   2  10        0.12        2.87     10.61 o 
   1   2  10      170.69      173.07     12.45 o 
   2   2  10        8.94        3.26     14.82 o 
   3   2  10        0.43       -1.29     14.91 o 
   4   2  10      756.10      767.33     50.96 o 
   5   2  10       56.86       48.41     19.89 o 
   6   2  10      232.77      254.51     44.10 o 
 -10   3  10      192.76      145.80     23.64 o 
  -9   3  10      513.53      497.86     38.29 o 
  -8   3  10      960.96      971.54     40.30 o 
  -7   3  10      350.48      336.22     76.44 o 
  -6   3  10      860.19      937.52     82.35 o 
  -5   3  10        4.95       -3.03     16.31 o 
  -4   3  10     3607.39     3510.04     79.33 o 
  -3   3  10     1665.21     1804.47     38.13 o 
  -2   3  10      492.03      545.95     19.57 o 
  -1   3  10      543.69      532.62     19.40 o 
   0   3  10      837.03      896.31     24.93 o 
   1   3  10      668.93      702.93     26.71 o 
   2   3  10     1285.04     1295.82     39.32 o 
   3   3  10       42.12       28.49     15.77 o 
   4   3  10      345.88      328.14     23.20 o 
   5   3  10      130.18      125.77     21.83 o 
   6   3  10      329.90      333.43     28.47 o 
  -9   4  10       16.03       17.44     25.03 o 
  -8   4  10      361.36      354.85     47.40 o 
  -7   4  10       15.44        1.49     19.73 o 
  -6   4  10      101.07       78.99     29.76 o 
  -5   4  10     2793.38     2818.73     68.93 o 
  -4   4  10      417.51      393.70     57.95 o 
  -3   4  10      512.37      541.74     26.59 o 
  -2   4  10      210.20      219.30     19.48 o 
  -1   4  10      282.23      247.36     15.72 o 
   0   4  10      335.68      358.83     21.55 o 
   1   4  10      163.30      129.70     16.98 o 
   2   4  10      208.21      238.41     20.21 o 
   3   4  10      222.94      178.50     20.77 o 
   4   4  10       36.95       37.10     17.12 o 
   5   4  10      457.90      434.29     31.21 o 
   6   4  10       50.49       43.38     21.52 o 
  -9   5  10      277.80      296.88     30.22 o 
  -8   5  10      189.50      192.72     27.00 o 
  -7   5  10      372.65      456.40     29.38 o 
  -6   5  10        6.17       12.13     18.28 o 
  -5   5  10     1891.43     1991.18     54.96 o 
  -4   5  10        4.59        8.89     17.56 o 
  -3   5  10      713.52      749.59     31.34 o 
  -2   5  10      457.59      512.11     20.36 o 
  -1   5  10      238.28      296.77     16.87 o 
   0   5  10      527.33      553.66     20.90 o 
   1   5  10     2153.38     2133.78     55.15 o 
   2   5  10      410.34      460.05     36.12 o 
   3   5  10      590.33      551.60     27.67 o 
   4   5  10        6.17        1.13     18.91 o 
   5   5  10      438.61      449.59     29.27 o 
  -9   6  10      101.17       82.08     27.88 o 
  -8   6  10        1.57        9.78     24.32 o 
  -7   6  10       28.59       25.47     22.90 o 
  -6   6  10      152.46      146.81     23.59 o 
  -5   6  10      119.96      102.92     20.41 o 
  -4   6  10     1235.27     1296.75     43.26 o 
  -3   6  10       41.04       18.07     18.68 o 
  -2   6  10      162.43      104.19     51.54 o 
  -1   6  10        5.34       -3.10     13.20 o 
   0   6  10      218.99      217.45     16.89 o 
   1   6  10      161.96      177.52     19.76 o 
   2   6  10       18.07       12.74     18.45 o 
   3   6  10       11.58        7.60     17.18 o 
   4   6  10      915.43      933.73     36.48 o 
   5   6  10        0.59        3.41     20.36 o 
  -8   7  10      393.88      390.21     32.94 o 
  -7   7  10       69.34       35.44     24.32 o 
  -6   7  10      251.97      234.50     24.33 o 
  -5   7  10        2.61        4.99     21.20 o 
  -4   7  10      720.28      787.35     34.11 o 
  -3   7  10      131.09      120.75     30.12 o 
  -2   7  10      163.18      169.37     29.09 o 
  -1   7  10        3.58        5.61     18.90 o 
   0   7  10      501.34      537.35     22.30 o 
   1   7  10       98.51       97.52     19.78 o 
   2   7  10      120.83      115.54     20.85 o 
   3   7  10       17.92       12.63     27.15 o 
   4   7  10      313.52      269.70    111.93 o 
   5   7  10       18.14        9.20     22.61 o 
  -8   8  10      193.61      199.07     30.79 o 
  -7   8  10       10.67        2.62     23.73 o 
  -6   8  10      135.89      125.11     26.29 o 
  -5   8  10       54.41       43.97     21.89 o 
  -4   8  10      113.37      105.37     29.90 o 
  -3   8  10       88.64       35.67     24.94 o 
  -2   8  10       64.88       65.45     21.45 o 
  -1   8  10       39.14       12.65     19.67 o 
   0   8  10      128.62      133.17     17.40 o 
   1   8  10        1.02        7.85     18.36 o 
   2   8  10       11.13        3.59     20.37 o 
   3   8  10       97.96       91.09     27.78 o 
   4   8  10       19.32       13.51     21.91 o 
  -7   9  10       28.49       33.59     26.80 o 
  -6   9  10       47.14       35.91     23.82 o 
  -5   9  10      450.60      390.57     36.80 o 
  -4   9  10       76.31       69.68     21.84 o 
  -3   9  10      532.49      605.48     60.92 o 
  -2   9  10      202.75      223.63     25.73 o 
  -1   9  10      390.83      439.94     69.63 o 
   0   9  10       86.90       97.20     23.49 o 
   1   9  10      495.69      490.85     29.52 o 
   2   9  10      137.75       97.45     22.51 o 
   3   9  10      631.31      668.50     47.62 o 
  -6  10  10       72.12       85.27     28.37 o 
  -5  10  10      354.26      378.72     32.55 o 
  -4  10  10      138.61       85.93     25.63 o 
  -3  10  10      143.53      121.69     26.14 o 
  -2  10  10       32.64       47.02     23.73 o 
  -1  10  10      143.92      163.54     36.03 o 
   0  10  10      141.08      124.92     35.54 o 
   1  10  10      117.80      113.55     35.45 o 
   2  10  10       97.67      121.94     25.14 o 
  -5  11  10      190.93      146.12     28.35 o 
  -4  11  10      366.25      416.24     75.76 o 
  -3  11  10       62.17       58.48     26.17 o 
  -2  11  10      738.17      709.55     43.83 o 
  -1  11  10       73.21       29.02     25.43 o 
   0  11  10      754.98      770.42     54.30 o 
   1  11  10       48.03       23.63     36.53 o 
  -9   0  11      483.31      380.79     48.79 o 
  -7   0  11     1132.09     1238.87     63.68 o 
  -5   0  11     4793.51     4583.18    142.68 o 
  -3   0  11      353.07      341.74     33.37 o 
  -1   0  11      147.83       70.99     16.58 o 
   1   0  11     2125.96     2284.65     79.37 o 
   3   0  11       90.98       38.87     25.70 o 
   5   0  11      936.45     1013.85     56.55 o 
  -9   1  11       27.62       28.89     26.31 o 
  -8   1  11      111.83      121.31     24.93 o 
  -7   1  11       25.88       31.55     21.03 o 
  -6   1  11      111.16      104.21     21.37 o 
  -5   1  11      233.35      212.47     33.96 o 
  -4   1  11      925.35      838.00     33.64 o 
  -3   1  11       47.14       28.27     12.99 o 
  -2   1  11       15.35       13.88     12.61 o 
  -1   1  11      140.71      114.81     14.58 o 
   0   1  11       30.70       34.45     11.28 o 
   1   1  11       19.38       13.04     14.94 o 
   2   1  11      149.88      154.25     18.89 o 
   3   1  11       15.65       15.44     16.66 o 
   4   1  11       21.30       30.23     19.96 o 
   5   1  11        5.53        1.28     21.38 o 
  -9   2  11        1.36       -4.24     26.86 o 
  -8   2  11     1168.56     1203.10     63.63 o 
  -7   2  11       30.48       32.01     21.66 o 
  -6   2  11      806.18      846.52     70.53 o 
  -5   2  11        0.09       -1.62     18.67 o 
  -4   2  11     6332.30     6265.67    129.30 o 
  -3   2  11       20.03       15.66     13.76 o 
  -2   2  11      291.70      296.11     18.01 o 
  -1   2  11       15.26        1.31     12.95 o 
   0   2  11     1809.12     1852.91     34.50 o 
   1   2  11        2.46        4.31     12.53 o 
   2   2  11     1996.47     1968.56     52.44 o 
   3   2  11        4.54        6.60     17.17 o 
   4   2  11     1922.61     1895.35     53.78 o 
   5   2  11       14.65       19.18     21.73 o 
  -9   3  11      102.72       92.20     27.00 o 
  -8   3  11      146.20      167.62     27.96 o 
  -7   3  11      168.74      165.65     29.09 o 
  -6   3  11       69.58       74.83     21.61 o 
  -5   3  11      115.85      126.25     21.13 o 
  -4   3  11      138.62      137.51     26.34 o 
  -3   3  11      198.59      187.92     16.47 o 
  -2   3  11       55.52       51.81     13.70 o 
  -1   3  11       58.03       48.21     13.81 o 
   0   3  11      190.91      161.77     15.85 o 
   1   3  11       43.49       24.57     13.59 o 
   2   3  11       47.72       41.60     17.86 o 
   3   3  11       32.67       38.86     18.21 o 
   4   3  11       52.41       26.21     19.02 o 
   5   3  11      144.73      147.28     23.67 o 
  -9   4  11      871.22      931.77     44.52 o 
  -8   4  11       84.36       69.20     26.30 o 
  -7   4  11      662.51      665.42     35.43 o 
  -6   4  11       52.34       57.53     20.05 o 
  -5   4  11     1607.21     1623.42     51.06 o 
  -4   4  11        9.44        1.46     18.21 o 
  -3   4  11     2036.47     2106.93     69.00 o 
  -2   4  11       80.54       74.91     14.53 o 
  -1   4  11      878.91      907.71     26.76 o 
   0   4  11      172.64      165.62     15.96 o 
   1   4  11     2173.16     2253.59    120.95 o 
   2   4  11       14.21        4.14     16.59 o 
   3   4  11      477.33      539.28     29.33 o 
   4   4  11       49.10       31.48     21.11 o 
   5   4  11      684.09      691.94     36.53 o 
  -8   5  11       36.43       21.03     25.33 o 
  -7   5  11       44.53       35.44     23.95 o 
  -6   5  11       14.53       22.79     21.28 o 
  -5   5  11      234.24      197.41     24.31 o 
  -4   5  11       93.09       52.26     18.90 o 
  -3   5  11       32.05       37.26     18.59 o 
  -2   5  11        1.06       -3.66     17.36 o 
  -1   5  11       95.04       51.55     21.14 o 
   0   5  11       18.61       10.01     13.93 o 
   1   5  11      153.91      165.93     20.76 o 
   2   5  11       51.97       29.69     18.91 o 
   3   5  11      206.07      153.80     36.93 o 
   4   5  11      104.83       84.03     21.73 o 
  -8   6  11      180.56      133.76     29.23 o 
  -7   6  11        0.25       -1.30     25.12 o 
  -6   6  11       83.01       69.02     23.05 o 
  -5   6  11      143.26      133.38     23.97 o 
  -4   6  11       52.82       62.71     25.39 o 
  -3   6  11        9.20       -0.09     20.24 o 
  -2   6  11      631.98      764.02     71.21 o 
  -1   6  11       47.12       56.43     15.01 o 
   0   6  11     1096.98     1081.09     34.94 o 
   1   6  11       65.98       57.76     19.22 o 
   2   6  11      341.02      439.59     38.60 o 
   3   6  11       61.09       30.55     19.75 o 
   4   6  11        8.56        4.76     22.48 o 
  -7   7  11       11.59       -0.11     26.40 o 
  -6   7  11      122.01      101.19     24.57 o 
  -5   7  11      153.36      131.85     25.35 o 
  -4   7  11       46.59       52.27     21.95 o 
  -3   7  11       88.11       91.11     23.22 o 
  -2   7  11       55.31       36.04     21.14 o 
  -1   7  11        0.16        1.48     20.30 o 
   0   7  11      281.87      242.76     26.29 o 
   1   7  11        0.30        1.69     20.16 o 
   2   7  11        0.08        9.83     27.33 o 
   3   7  11       59.95       49.73     21.71 o 
  -7   8  11       39.13       26.48     28.01 o 
  -6   8  11      135.65      116.54     27.91 o 
  -5   8  11        6.56       10.73     24.78 o 
  -4   8  11      136.59      123.57     24.55 o 
  -3   8  11      817.05      937.48     39.79 o 
  -2   8  11       14.99       10.09     22.63 o 
  -1   8  11     1430.18     1499.93     59.53 o 
   0   8  11       60.69       33.37     33.19 o 
   1   8  11      551.96      574.39     31.73 o 
   2   8  11       16.91       11.09     30.30 o 
   3   8  11      425.67      423.56     28.19 o 
  -6   9  11       67.79       44.46     26.21 o 
  -5   9  11      184.81      156.39     29.50 o 
  -4   9  11      199.44      148.14     27.21 o 
  -3   9  11        8.19        8.65     24.22 o 
  -2   9  11       15.86       14.35     24.67 o 
  -1   9  11      207.37      181.78     36.12 o 
   0   9  11        1.63        6.94     34.90 o 
   1   9  11        5.85        0.00     22.85 o 
   2   9  11        0.70        5.50     32.20 o 
  -4  10  11       49.60       49.38     28.18 o 
  -3  10  11      111.54      115.03     28.50 o 
  -2  10  11      871.36     1014.27     56.82 o 
  -1  10  11      227.43      239.94     40.86 o 
   0  10  11      499.06      473.42     50.60 o 
  -8   0  12       74.26       53.57     36.62 o 
  -6   0  12        9.35        2.34     31.66 o 
  -4   0  12        8.32       10.82     27.87 o 
  -2   0  12       13.56       21.01     17.26 o 
   0   0  12       19.12       19.12     17.40 o 
   2   0  12       10.47       17.95     26.70 o 
   4   0  12        1.06      -10.91     31.03 o 
  -8   1  12      309.93      306.58     31.63 o 
  -7   1  12       27.87       27.53     23.17 o 
  -6   1  12      128.18       96.94     25.16 o 
  -5   1  12      941.17      869.31     36.65 o 
  -4   1  12      580.27      575.20     23.33 o 
  -3   1  12      474.32      480.14     21.50 o 
  -2   1  12      434.91      424.14     26.62 o 
  -1   1  12      464.34      435.60     17.96 o 
   0   1  12     1112.24     1114.64     31.36 o 
   1   1  12     1300.01     1308.60     42.02 o 
   2   1  12      213.78      223.46     21.45 o 
   3   1  12      432.53      489.17     28.63 o 
   4   1  12      523.89      573.88     32.06 o 
  -8   2  12       23.32       12.03     26.72 o 
  -7   2  12        2.80       -0.64     22.58 o 
  -6   2  12       59.57       28.11     23.04 o 
  -5   2  12       35.41       34.59     20.93 o 
  -4   2  12      238.88      249.20     24.31 o 
  -3   2  12        0.10       -0.14     15.08 o 
  -2   2  12      123.62       90.12     20.41 o 
  -1   2  12        0.07       -0.81     14.28 o 
   0   2  12       92.00       52.68     13.41 o 
   1   2  12        3.32        9.01     18.35 o 
   2   2  12      101.94       94.49     19.09 o 
   3   2  12        5.18        8.51     19.55 o 
   4   2  12       86.51       65.49     25.48 o 
  -8   3  12      376.77      397.76     34.78 o 
  -7   3  12      311.20      275.58     28.65 o 
  -6   3  12      820.81      856.91     39.18 o 
  -5   3  12     1153.91     1129.43     82.21 o 
  -4   3  12     1236.46     1226.83     43.76 o 
  -3   3  12      352.75      355.31     26.88 o 
  -2   3  12      658.65      646.09     24.16 o 
  -1   3  12      225.41      227.45     18.14 o 
   0   3  12     1428.87     1430.07     44.19 o 
   1   3  12      716.38      786.97     37.52 o 
   2   3  12      363.53      370.84     26.93 o 
   3   3  12      207.96      192.17     24.80 o 
   4   3  12      518.88      588.65     37.56 o 
  -8   4  12       34.54       21.18     25.83 o 
  -7   4  12      226.07      288.43     31.34 o 
  -6   4  12       81.61       68.58     39.95 o 
  -5   4  12       62.43       74.54     21.80 o 
  -4   4  12      110.79      120.61     22.96 o 
  -3   4  12        7.84       -2.62     20.98 o 
  -2   4  12        9.15        5.72     15.38 o 
  -1   4  12     1121.65     1003.16     30.20 o 
   0   4  12       33.03       18.33     18.48 o 
   1   4  12        1.87        7.44     18.69 o 
   2   4  12        3.21       -1.62     19.02 o 
   3   4  12      549.61      638.55     33.73 o 
  -7   5  12      250.83      191.51     30.20 o 
  -6   5  12      298.32      348.34     71.12 o 
  -5   5  12     1219.32     1234.16     46.36 o 
  -4   5  12     1374.99     1526.94     73.78 o 
  -3   5  12      936.38      986.71     65.79 o 
  -2   5  12      150.07      142.85     23.82 o 
  -1   5  12     1108.63     1113.70     36.12 o 
   0   5  12      559.79      492.30     28.05 o 
   1   5  12      808.47      832.56     47.89 o 
   2   5  12      523.80      546.27     71.79 o 
   3   5  12      548.27      647.46     56.28 o 
  -7   6  12       24.84       34.63     27.25 o 
  -6   6  12      151.87      160.03     28.80 o 
  -5   6  12       56.57       59.95     26.24 o 
  -4   6  12      112.01      100.78     23.62 o 
  -3   6  12       22.49       28.59     23.18 o 
  -2   6  12      329.14      339.98     28.76 o 
  -1   6  12       28.81       29.56     22.91 o 
   0   6  12      376.59      305.70     26.05 o 
   1   6  12        1.46        8.48     21.24 o 
   2   6  12        1.24       -3.11     20.95 o 
  -6   7  12      252.98      287.59     46.90 o 
  -5   7  12      239.37      212.10     35.40 o 
  -4   7  12      447.80      510.52     33.21 o 
  -3   7  12      139.97       91.28     25.95 o 
  -2   7  12       64.12       48.99     23.78 o 
  -1   7  12       26.44       12.51     23.79 o 
   0   7  12      324.47      315.80     32.20 o 
   1   7  12       39.12       28.64     23.93 o 
   2   7  12      388.01      392.79     42.21 o 
  -5   8  12        0.33       -1.66     25.14 o 
  -4   8  12       40.86       22.80     25.34 o 
  -3   8  12      227.57      206.73     29.63 o 
  -2   8  12        0.66       11.05     26.10 o 
  -1   8  12       33.58       26.54     25.06 o 
   0   8  12        0.03        2.71     38.42 o 
   1   8  12       68.70       42.95     24.75 o 
  -3   9  12      197.00      254.65     32.20 o 
  -2   9  12       38.24       57.97     28.23 o 
  -1   9  12      342.18      441.49     49.06 o 
  -7   0  13        6.17        6.22     37.97 o 
  -5   0  13     1688.75     1688.12     78.29 o 
  -3   0  13      622.95      619.80     30.78 o 
  -1   0  13     2197.24     2070.29     56.76 o 
   1   0  13      694.89      685.19     46.81 o 
   3   0  13     1755.59     1918.20     80.54 o 
  -7   1  13        7.48       -5.67     26.27 o 
  -6   1  13       34.48       34.85     23.23 o 
  -5   1  13        4.90        3.79     24.36 o 
  -4   1  13        8.27        5.95     21.37 o 
  -3   1  13        9.27        6.88     16.46 o 
  -2   1  13       43.95       33.37     13.89 o 
  -1   1  13        7.31        4.71     14.18 o 
   0   1  13        8.37        7.58     19.64 o 
   1   1  13       61.63       51.15     19.71 o 
   2   1  13       15.19        8.09     20.23 o 
  -7   2  13        6.58       -7.28     25.47 o 
  -6   2  13     1541.05     1641.38     75.85 o 
  -5   2  13        1.24        7.36     22.61 o 
  -4   2  13     1424.86     1490.89     74.41 o 
  -3   2  13        2.45        3.13     16.59 o 
  -2   2  13     1441.62     1462.75     39.29 o 
  -1   2  13        2.69       -0.74     14.47 o 
   0   2  13     3560.89     3458.10     80.42 o 
   1   2  13        0.07       -1.19     19.22 o 
   2   2  13      714.06      901.66     38.36 o 
  -7   3  13       12.94        8.72     28.11 o 
  -6   3  13       28.69       17.44     23.71 o 
  -5   3  13       22.70       20.40     25.18 o 
  -4   3  13        0.06        1.24     23.44 o 
  -3   3  13        4.16       -2.71     22.90 o 
  -2   3  13       86.74       73.22     18.06 o 
  -1   3  13        2.95        2.68     16.83 o 
   0   3  13       62.88       39.85     17.51 o 
   1   3  13      113.65       89.22     21.89 o 
   2   3  13        8.91       14.54     20.78 o 
  -6   4  13       44.87       29.30     27.44 o 
  -5   4  13     1109.85     1155.46     46.65 o 
  -4   4  13       53.85       52.45     25.31 o 
  -3   4  13      422.67      410.40     30.90 o 
  -2   4  13       16.96       15.43     23.44 o 
  -1   4  13     1014.19     1066.38     32.90 o 
   0   4  13       37.90       15.39     22.56 o 
   1   4  13      738.90      804.79     36.00 o 
   2   4  13       40.73       56.10     22.01 o 
  -6   5  13       19.14       13.78     28.69 o 
  -5   5  13       59.12       55.29     32.42 o 
  -4   5  13        0.02        4.19     23.78 o 
  -3   5  13        3.30        4.57     24.32 o 
  -2   5  13        0.20        9.82     25.17 o 
  -1   5  13       83.53       53.68     19.19 o 
   0   5  13        0.67        2.82     22.31 o 
   1   5  13       25.20       14.42     21.57 o 
  -5   6  13       45.90       32.94     26.49 o 
  -4   6  13      451.37      507.19     54.30 o 
  -3   6  13       51.21       42.04     25.21 o 
  -2   6  13       73.74       83.58     26.84 o 
  -1   6  13       44.39       47.71     35.99 o 
   0   6  13      183.33      166.49     25.67 o 
  -4   7  13      131.12      137.11     30.15 o 
  -3   7  13        1.85        4.88     26.56 o 
  -2   7  13       10.15        9.37     26.52 o 
  -1   7  13       50.46       24.53     40.50 o 
  -6   0  14        3.55        4.15     38.96 o 
  -4   0  14        2.97       -3.52     34.99 o 
  -2   0  14       23.24       28.61     23.67 o 
   0   0  14       25.91       44.37     32.11 o 
  -6   1  14      275.14      236.49     30.95 o 
  -5   1  14       94.60       59.83     28.38 o 
  -4   1  14      228.20      216.84     29.74 o 
  -3   1  14      158.07      137.54     18.49 o 
  -2   1  14       73.07       91.21     16.65 o 
  -1   1  14      572.69      562.97     47.88 o 
   0   1  14      289.40      269.63     26.17 o 
  -5   2  14        8.64       -1.60     27.71 o 
  -4   2  14      187.70      200.75     30.40 o 
  -3   2  14       13.16       18.21     24.22 o 
  -2   2  14       61.06       40.73     17.08 o 
  -1   2  14       30.13       10.59     18.38 o 
   0   2  14      482.95      423.82     69.04 o 
  -5   3  14      148.52      123.28     30.85 o 
  -4   3  14      256.09      233.28     30.80 o 
  -3   3  14      106.87      101.09     28.02 o 
  -2   3  14      273.45      268.98     54.66 o 
  -1   3  14      320.14      324.28     51.11 o 
   0   3  14      431.82      415.84     78.06 o 
  -4   4  14        7.76        4.87     26.13 o 
  -3   4  14        1.35       10.04     26.49 o 
  -2   4  14       12.50        9.82     26.43 o 
  -1   4  14        6.85       10.82     24.41 o 
                                                 
